# Supplementary material for: Bis({1-[(1-imino­eth­yl)imino]­eth­yl}aza­nido-κ2 N 1,N 5)nickel(II) methanol monosolvate
Source: Acta Crystallogr Sect E Struct Rep Online. 2012 Dec 5;69(Pt 1):m3. doi: 10.1107/S1600536812046958 (PMC3588343; doi:10.1107/S1600536812046958)
Supplement: Supplementary file 1 [file e-69-000m3-sup1.cif]

##############################################################################
#                                                                            #
# This CIF contains the data in a paper accepted for publication in          #
# Acta Crystallographica Section E. It conforms to the requirements of       #
# Notes for Authors for Acta Crystallographica Section E, and has been       #
# peer reviewed under the auspices of the IUCr Commission on Journals.       #
#                                                                            #
# Full details of the Crystallographic Information File format               #
# are given in the paper "The Crystallographic Information File (CIF):       #
# a New Standard Archive File for Crystallography" by S. R. Hall, F. H.      #
# Allen and I. D. Brown [Acta Cryst. (1991), A47, 655-685].                  #
#                                                                            #
# The current version of the core CIF dictionary is obtainable from          #
# ftp://ftp.iucr.org/pub/cif_core.dic.                                       #
#                                                                            #
# Software is freely available for graphical display of the structure(s)     #
# in this CIF. For information consult the CIF software page                 #
# http://www.iucr.org/resources/cif/software.                                #
#                                                                            #
# This file may be used for bona fide research purposes within the           #
# scientific community so long as proper attribution is given to the journal # 
# article from which it was obtained.                                        #
#                                                                            #
##############################################################################
data_I
_audit_creation_method     SHELXL-97
_chemical_name_systematic
;
Bis({1-[(1-iminoethyl)imino]ethyl}azanido-
\k^2^<i>N</i>^1^,<i>N</i>^5^)nickel(II) methanol monosolvate
;
_chemical_name_common     ?
_chemical_formula_moiety     'C8 H16 N6 Ni, C H4 O'
_chemical_formula_sum     'C9 H20 N6 Ni O'
_chemical_formula_iupac     '[Ni (C4 H8 N3)2], C H4 O'
_chemical_formula_weight     287.02
_chemical_melting_point     ?
_symmetry_cell_setting     monoclinic
_symmetry_space_group_name_H-M     'P 21/c'
_symmetry_space_group_name_Hall     '-P 2ybc'
loop_
    _symmetry_equiv_pos_as_xyz
    'x, y, z'
    '-x, y+1/2, -z+1/2'
    '-x, -y, -z'
    'x, -y-1/2, z-1/2'
_cell_length_a     9.2768(7)
_cell_length_b     11.4347(3)
_cell_length_c     12.9774(3)
_cell_angle_alpha     90.00
_cell_angle_beta     92.961(3)
_cell_angle_gamma     90.00
_cell_volume     1374.77(11)
_cell_formula_units_Z     4
_cell_measurement_reflns_used     9999
_cell_measurement_theta_min     2.36
_cell_measurement_theta_max     27.7
_cell_measurement_temperature     298(2)
_exptl_crystal_description     block
_exptl_crystal_colour     green
_exptl_crystal_size_max     0.23
_exptl_crystal_size_mid     0.21
_exptl_crystal_size_min     0.19
_exptl_crystal_density_diffrn     1.387
_exptl_crystal_density_meas     1.37
_exptl_crystal_density_method     'not measured'
_exptl_crystal_F_000     608
_exptl_absorpt_coefficient_mu     1.407
_exptl_absorpt_correction_type     multi-scan
_exptl_absorpt_process_details     '(SADABS; Bruker, 2001)'
_exptl_absorpt_correction_T_min     0.6030
_exptl_absorpt_correction_T_max     0.7661
_exptl_special_details     ?
_diffrn_ambient_temperature     298(2)
_diffrn_radiation_type     MoK\a
_diffrn_radiation_wavelength     0.71073
_diffrn_radiation_source     'fine-focus sealed tube'
_diffrn_radiation_monochromator     graphite
_diffrn_measurement_device_type     'Bruker APEXII CCD'
_diffrn_measurement_method     '\f and \w scans'
_diffrn_detector_area_resol_mean     ?
_diffrn_reflns_number     9293
_diffrn_reflns_av_R_equivalents     0.0323
_diffrn_reflns_av_sigmaI/netI     0.0305
_diffrn_reflns_theta_min     2.20
_diffrn_reflns_theta_max     25.00
_diffrn_reflns_theta_full     25.00
_diffrn_measured_fraction_theta_max     1.000
_diffrn_measured_fraction_theta_full     1.000
_diffrn_reflns_limit_h_min     -9
_diffrn_reflns_limit_h_max     11
_diffrn_reflns_limit_k_min     -13
_diffrn_reflns_limit_k_max     13
_diffrn_reflns_limit_l_min     -15
_diffrn_reflns_limit_l_max     15
_refine_special_details
;
Refinement of <i>F</i>^2^ against ALL reflections. The weighted <i>R</i>-factor
<i>wR</i> and goodness of fit <i>S</i> are based on <i>F</i>^2^, conventional
<i>R</i>-factors <i>R</i> are based on <i>F</i>, with <i>F</i> set to zero for
negative <i>F</i>^2^. The threshold expression of <i>F</i>^2^ >
\s(<i>F</i>^2^) is used only for calculating <i>R</i>-factors(gt) <i>etc</i>.
and is not relevant to the choice of reflections for refinement.
<i>R</i>-factors based on <i>F</i>^2^ are statistically about twice as large
as those based on <i>F</i>, and <i>R</i>- factors based on ALL data will be
even larger.
;
_reflns_number_total     2421
_reflns_number_gt     1738
_reflns_threshold_expression     I>2\s(I)
_refine_ls_structure_factor_coef     Fsqd
_refine_ls_matrix_type     full
_refine_ls_R_factor_all     0.0460
_refine_ls_R_factor_gt     0.0286
_refine_ls_wR_factor_gt     0.0701
_refine_ls_wR_factor_ref     0.0820
_refine_ls_goodness_of_fit_ref     1.036
_refine_ls_restrained_S_all     1.036
_refine_ls_number_reflns     2421
_refine_ls_number_parameters     163
_refine_ls_number_restraints     0
_refine_ls_hydrogen_treatment     constr
_refine_ls_weighting_scheme     calc
_refine_ls_weighting_details
         'calc w=1/[\s^2^(Fo^2^)+(0.0344P)^2^+0.7499P] where P=(Fo^2^+2Fc^2^)/3'
_atom_sites_solution_hydrogens     geom
_atom_sites_solution_primary     direct
_atom_sites_solution_secondary     difmap
_refine_ls_shift/su_max     0.000
_refine_ls_shift/su_mean     0.000
_refine_diff_density_max     0.328
_refine_diff_density_min     -0.201
_refine_ls_extinction_method     'SHELXL97 (Sheldrick, 2008)'
_refine_ls_extinction_coef     0.051(2)
_refine_ls_extinction_expression
                                  'Fc^*^=kFc[1+0.001xFc^2^\l^3^/sin(2\q)]^-1/4^'
loop_
    _atom_type_symbol
    _atom_type_description
    _atom_type_scat_dispersion_real
    _atom_type_scat_dispersion_imag
    _atom_type_scat_source
    'C' 'C' 0.0033 0.0016
                         'International Tables Vol C Tables 4.2.6.8 and 6.1.1.4'
    'H' 'H' 0.0000 0.0000
                         'International Tables Vol C Tables 4.2.6.8 and 6.1.1.4'
    'N' 'N' 0.0061 0.0033
                         'International Tables Vol C Tables 4.2.6.8 and 6.1.1.4'
    'O' 'O' 0.0106 0.0060
                         'International Tables Vol C Tables 4.2.6.8 and 6.1.1.4'
    'Ni' 'Ni' 0.3393 1.1124
                         'International Tables Vol C Tables 4.2.6.8 and 6.1.1.4'
_computing_data_collection     'APEX2 (Bruker, 2007)'
_computing_cell_refinement     'SAINT (Bruker, 2007)'
_computing_data_reduction     'SAINT (Bruker, 2007)'
_computing_structure_solution     'SHELXS97 (Sheldrick, 2008)'
_computing_structure_refinement     'SHELXL97 (Sheldrick, 2008)'
_computing_molecular_graphics     'XP in SHELXTL (Sheldrick, 2008)'
_computing_publication_material     'SHELXTL (Sheldrick, 2008)'
loop_
    _atom_site_type_symbol
    _atom_site_label
    _atom_site_fract_x
    _atom_site_fract_y
    _atom_site_fract_z
    _atom_site_U_iso_or_equiv
    _atom_site_adp_type
    _atom_site_calc_flag
    _atom_site_refinement_flags
    _atom_site_occupancy
    _atom_site_symmetry_multiplicity
    _atom_site_disorder_assembly
    _atom_site_disorder_group
    C C1 0.8993(3) 0.3445(2) 0.0859(3) 0.0599(8) Uani d . 1 1 . .
    H H1A 0.9269 0.3305 0.1572 0.090 Uiso calc R 1 1 . .
    H H1B 0.8074 0.3832 0.0810 0.090 Uiso calc R 1 1 . .
    H H1C 0.9704 0.3929 0.0558 0.090 Uiso calc R 1 1 . .
    C C2 0.8886(3) 0.2297(2) 0.02917(19) 0.0394(6) Uani d . 1 1 . .
    C C3 0.7796(3) 0.1309(2) -0.10996(19) 0.0383(6) Uani d . 1 1 . .
    C C4 0.6614(3) 0.1373(3) -0.1938(2) 0.0578(8) Uani d . 1 1 . .
    H H4A 0.6647 0.0688 -0.2365 0.087 Uiso calc R 1 1 . .
    H H4B 0.6747 0.2057 -0.2351 0.087 Uiso calc R 1 1 . .
    H H4C 0.5695 0.1413 -0.1632 0.087 Uiso calc R 1 1 . .
    N N1 0.9732(2) 0.14471(17) 0.05897(16) 0.0391(5) Uani d . 1 1 . .
    H H1 1.0248 0.1577 0.1148 0.047 Uiso calc R 1 1 . .
    N N2 0.8599(2) 0.03823(17) -0.10115(15) 0.0379(5) Uani d . 1 1 . .
    H H2 0.8460 -0.0129 -0.1493 0.045 Uiso calc R 1 1 . .
    N N3 0.7895(2) 0.22670(18) -0.05010(16) 0.0423(5) Uani d . 1 1 . .
    Ni Ni1 1.0000 0.0000 0.0000 0.03187(16) Uani d S 1 2 . .
    C C5 0.4642(3) 0.1559(2) 0.1102(3) 0.0606(8) Uani d . 1 1 . .
    H H5A 0.3862 0.1150 0.0746 0.091 Uiso calc R 1 1 . .
    H H5B 0.4685 0.1344 0.1818 0.091 Uiso calc R 1 1 . .
    H H5C 0.5535 0.1357 0.0805 0.091 Uiso calc R 1 1 . .
    C C6 0.4397(3) 0.2853(2) 0.1004(2) 0.0407(6) Uani d . 1 1 . .
    C C7 0.3098(3) 0.4450(2) 0.1593(2) 0.0402(6) Uani d . 1 1 . .
    C C8 0.2071(4) 0.4860(2) 0.2380(2) 0.0561(8) Uani d . 1 1 . .
    H H8A 0.2570 0.4901 0.3046 0.084 Uiso calc R 1 1 . .
    H H8B 0.1282 0.4319 0.2407 0.084 Uiso calc R 1 1 . .
    H H8C 0.1707 0.5620 0.2190 0.084 Uiso calc R 1 1 . .
    N N4 0.3630(2) 0.52029(17) 0.09697(17) 0.0423(6) Uani d . 1 1 . .
    H H4 0.3296 0.5902 0.1014 0.051 Uiso calc R 1 1 . .
    N N5 0.5126(2) 0.34436(18) 0.03568(17) 0.0406(5) Uani d . 1 1 . .
    H H5 0.5765 0.3050 0.0047 0.049 Uiso calc R 1 1 . .
    N N6 0.3410(2) 0.32978(18) 0.16225(16) 0.0431(5) Uani d . 1 1 . .
    Ni Ni2 0.5000 0.5000 0.0000 0.03481(17) Uani d S 1 2 . .
    C C1A 0.1695(5) 0.1778(3) 0.3585(3) 0.0868(12) Uani d . 1 1 . .
    H H1A1 0.2617 0.1556 0.3894 0.130 Uiso calc R 1 1 . .
    H H1A2 0.0962 0.1268 0.3826 0.130 Uiso calc R 1 1 . .
    H H1A3 0.1484 0.2570 0.3771 0.130 Uiso calc R 1 1 . .
    O O1A 0.1728(2) 0.16916(17) 0.25194(14) 0.0601(6) Uani d . 1 1 . .
    H H1A4 0.2242 0.2210 0.2302 0.090 Uiso calc R 1 1 . .
loop_
    _atom_site_aniso_label
    _atom_site_aniso_U_11
    _atom_site_aniso_U_22
    _atom_site_aniso_U_33
    _atom_site_aniso_U_12
    _atom_site_aniso_U_13
    _atom_site_aniso_U_23
    C1 0.0588(19) 0.0430(17) 0.076(2) 0.0143(15) -0.0105(16) -0.0205(15)
    C2 0.0371(15) 0.0335(14) 0.0476(15) 0.0039(12) 0.0022(12) -0.0055(11)
    C3 0.0365(14) 0.0359(14) 0.0422(14) 0.0038(12) -0.0001(11) 0.0030(11)
    C4 0.0597(19) 0.0530(18) 0.0582(18) 0.0117(15) -0.0199(15) -0.0022(14)
    N1 0.0408(12) 0.0349(11) 0.0408(12) 0.0056(10) -0.0048(10) -0.0067(9)
    N2 0.0414(13) 0.0322(11) 0.0395(12) 0.0048(10) -0.0037(9) -0.0048(9)
    N3 0.0400(13) 0.0359(12) 0.0502(13) 0.0094(10) -0.0044(10) -0.0036(10)
    Ni1 0.0320(3) 0.0273(3) 0.0360(3) 0.00400(18) -0.00116(18) -0.00203(18)
    C5 0.064(2) 0.0380(16) 0.081(2) 0.0033(15) 0.0155(17) 0.0081(15)
    C6 0.0399(15) 0.0325(13) 0.0490(16) -0.0001(12) -0.0043(12) 0.0039(12)
    C7 0.0347(15) 0.0402(15) 0.0454(15) -0.0010(12) -0.0012(12) -0.0033(12)
    C8 0.0558(18) 0.0507(19) 0.063(2) -0.0025(14) 0.0164(15) -0.0092(14)
    N4 0.0429(13) 0.0323(12) 0.0521(13) 0.0071(10) 0.0051(11) -0.0004(10)
    N5 0.0389(13) 0.0343(12) 0.0484(12) 0.0081(10) 0.0023(10) 0.0000(10)
    N6 0.0426(13) 0.0376(12) 0.0493(13) -0.0005(10) 0.0061(11) 0.0016(10)
    Ni2 0.0339(3) 0.0292(3) 0.0413(3) 0.00597(19) 0.00096(19) 0.00100(19)
    C1A 0.124(4) 0.078(3) 0.058(2) -0.018(2) 0.006(2) 0.0053(19)
    O1A 0.0711(15) 0.0590(13) 0.0505(12) -0.0232(11) 0.0049(10) -0.0076(10)
_geom_special_details
;
All e.s.d.'s (except the e.s.d. in the dihedral angle between two l.s. planes)
are estimated using the full covariance matrix. The cell e.s.d.'s are taken
into account individually in the estimation of e.s.d.'s in distances, angles
and torsion angles; correlations between e.s.d.'s in cell parameters are only
used when they are defined by crystal symmetry. An approximate (isotropic)
treatment of cell e.s.d.'s is used for estimating e.s.d.'s involving l.s.
planes.
;
loop_
    _geom_bond_atom_site_label_1
    _geom_bond_atom_site_label_2
    _geom_bond_site_symmetry_2
    _geom_bond_distance
    _geom_bond_publ_flag
    C1 C2 . 1.506(3) ?
    C1 H1A . 0.9600 ?
    C1 H1B . 0.9600 ?
    C1 H1C . 0.9600 ?
    C2 N1 . 1.295(3) ?
    C2 N3 . 1.344(3) ?
    C3 N2 . 1.296(3) ?
    C3 N3 . 1.344(3) ?
    C3 C4 . 1.506(3) ?
    C4 H4A . 0.9600 ?
    C4 H4B . 0.9600 ?
    C4 H4C . 0.9600 ?
    N1 Ni1 . 1.8452(19) ?
    N1 H1 . 0.8600 ?
    N2 Ni1 . 1.851(2) ?
    N2 H2 . 0.8600 ?
    Ni1 N1 3_755 1.8452(19) ?
    Ni1 N2 3_755 1.851(2) ?
    C5 C6 . 1.501(3) ?
    C5 H5A . 0.9600 ?
    C5 H5B . 0.9600 ?
    C5 H5C . 0.9600 ?
    C6 N5 . 1.296(3) ?
    C6 N6 . 1.348(3) ?
    C7 N4 . 1.297(3) ?
    C7 N6 . 1.349(3) ?
    C7 C8 . 1.507(4) ?
    C8 H8A . 0.9600 ?
    C8 H8B . 0.9600 ?
    C8 H8C . 0.9600 ?
    N4 Ni2 . 1.848(2) ?
    N4 H4 . 0.8600 ?
    N5 Ni2 . 1.841(2) ?
    N5 H5 . 0.8600 ?
    Ni2 N5 3_665 1.841(2) ?
    Ni2 N4 3_665 1.848(2) ?
    C1A O1A . 1.388(4) ?
    C1A H1A1 . 0.9600 ?
    C1A H1A2 . 0.9600 ?
    C1A H1A3 . 0.9600 ?
    O1A H1A4 . 0.8200 ?
loop_
    _geom_angle_atom_site_label_1
    _geom_angle_atom_site_label_2
    _geom_angle_atom_site_label_3
    _geom_angle_site_symmetry_1
    _geom_angle_site_symmetry_3
    _geom_angle
    _geom_angle_publ_flag
    C2 C1 H1A . . 109.5 ?
    C2 C1 H1B . . 109.5 ?
    H1A C1 H1B . . 109.5 ?
    C2 C1 H1C . . 109.5 ?
    H1A C1 H1C . . 109.5 ?
    H1B C1 H1C . . 109.5 ?
    N1 C2 N3 . . 126.1(2) ?
    N1 C2 C1 . . 119.0(2) ?
    N3 C2 C1 . . 114.9(2) ?
    N2 C3 N3 . . 126.4(2) ?
    N2 C3 C4 . . 119.8(2) ?
    N3 C3 C4 . . 113.8(2) ?
    C3 C4 H4A . . 109.5 ?
    C3 C4 H4B . . 109.5 ?
    H4A C4 H4B . . 109.5 ?
    C3 C4 H4C . . 109.5 ?
    H4A C4 H4C . . 109.5 ?
    H4B C4 H4C . . 109.5 ?
    C2 N1 Ni1 . . 129.87(18) ?
    C2 N1 H1 . . 115.1 ?
    Ni1 N1 H1 . . 115.1 ?
    C3 N2 Ni1 . . 129.38(18) ?
    C3 N2 H2 . . 115.3 ?
    Ni1 N2 H2 . . 115.3 ?
    C3 N3 C2 . . 119.1(2) ?
    N1 Ni1 N1 . 3_755 180.00(13) ?
    N1 Ni1 N2 . . 88.73(9) ?
    N1 Ni1 N2 3_755 . 91.27(9) ?
    N1 Ni1 N2 . 3_755 91.27(9) ?
    N1 Ni1 N2 3_755 3_755 88.73(9) ?
    N2 Ni1 N2 . 3_755 180.00(17) ?
    C6 C5 H5A . . 109.5 ?
    C6 C5 H5B . . 109.5 ?
    H5A C5 H5B . . 109.5 ?
    C6 C5 H5C . . 109.5 ?
    H5A C5 H5C . . 109.5 ?
    H5B C5 H5C . . 109.5 ?
    N5 C6 N6 . . 125.6(2) ?
    N5 C6 C5 . . 119.2(3) ?
    N6 C6 C5 . . 115.2(2) ?
    N4 C7 N6 . . 125.3(3) ?
    N4 C7 C8 . . 119.4(2) ?
    N6 C7 C8 . . 115.3(2) ?
    C7 C8 H8A . . 109.5 ?
    C7 C8 H8B . . 109.5 ?
    H8A C8 H8B . . 109.5 ?
    C7 C8 H8C . . 109.5 ?
    H8A C8 H8C . . 109.5 ?
    H8B C8 H8C . . 109.5 ?
    C7 N4 Ni2 . . 129.69(19) ?
    C7 N4 H4 . . 115.2 ?
    Ni2 N4 H4 . . 115.2 ?
    C6 N5 Ni2 . . 129.70(18) ?
    C6 N5 H5 . . 115.1 ?
    Ni2 N5 H5 . . 115.1 ?
    C6 N6 C7 . . 120.2(2) ?
    N5 Ni2 N5 3_665 . 180.00(13) ?
    N5 Ni2 N4 3_665 . 90.74(9) ?
    N5 Ni2 N4 . . 89.26(9) ?
    N5 Ni2 N4 3_665 3_665 89.26(9) ?
    N5 Ni2 N4 . 3_665 90.74(9) ?
    N4 Ni2 N4 . 3_665 180.0 ?
    O1A C1A H1A1 . . 109.5 ?
    O1A C1A H1A2 . . 109.5 ?
    H1A1 C1A H1A2 . . 109.5 ?
    O1A C1A H1A3 . . 109.5 ?
    H1A1 C1A H1A3 . . 109.5 ?
    H1A2 C1A H1A3 . . 109.5 ?
    C1A O1A H1A4 . . 109.5 ?
loop_
    _geom_torsion_atom_site_label_1
    _geom_torsion_atom_site_label_2
    _geom_torsion_atom_site_label_3
    _geom_torsion_atom_site_label_4
    _geom_torsion_site_symmetry_1
    _geom_torsion_site_symmetry_2
    _geom_torsion_site_symmetry_3
    _geom_torsion_site_symmetry_4
    _geom_torsion
    _geom_torsion_publ_flag
    N3 C2 N1 Ni1 . . . . 6.0(4) ?
    C1 C2 N1 Ni1 . . . . -173.5(2) ?
    N3 C3 N2 Ni1 . . . . 6.1(4) ?
    C4 C3 N2 Ni1 . . . . -173.7(2) ?
    N2 C3 N3 C2 . . . . -1.7(4) ?
    C4 C3 N3 C2 . . . . 178.2(2) ?
    N1 C2 N3 C3 . . . . -4.4(4) ?
    C1 C2 N3 C3 . . . . 175.1(2) ?
    C2 N1 Ni1 N2 . . . . -1.8(2) ?
    C2 N1 Ni1 N2 . . . 3_755 178.2(2) ?
    C3 N2 Ni1 N1 . . . . -3.9(2) ?
    C3 N2 Ni1 N1 . . . 3_755 176.1(2) ?
    N6 C7 N4 Ni2 . . . . -3.4(4) ?
    C8 C7 N4 Ni2 . . . . 174.9(2) ?
    N6 C6 N5 Ni2 . . . . -4.4(4) ?
    C5 C6 N5 Ni2 . . . . 175.8(2) ?
    N5 C6 N6 C7 . . . . 0.6(4) ?
    C5 C6 N6 C7 . . . . -179.6(2) ?
    N4 C7 N6 C6 . . . . 3.3(4) ?
    C8 C7 N6 C6 . . . . -175.1(2) ?
    C6 N5 Ni2 N4 . . . . 3.5(2) ?
    C6 N5 Ni2 N4 . . . 3_665 -176.5(2) ?
    C7 N4 Ni2 N5 . . . 3_665 -179.8(2) ?
    C7 N4 Ni2 N5 . . . . 0.2(2) ?
loop_
    _geom_hbond_atom_site_label_D
    _geom_hbond_atom_site_label_H
    _geom_hbond_atom_site_label_A
    _geom_hbond_site_symmetry_A
    _geom_hbond_distance_DH
    _geom_hbond_distance_HA
    _geom_hbond_distance_DA
    _geom_hbond_angle_DHA
    N1 H1 O1A 1_655 0.86 2.19 3.049(3) 172
    N2 H2 O1A 3_655 0.86 2.23 3.079(3) 169
    N4 H4 N3 3_665 0.86 2.44 3.264(3) 160
    N5 H5 N3 . 0.86 2.31 3.153(3) 165
    O1A H1A4 N6 . 0.82 1.90 2.711(3) 172
data_global
_journal_date_recd_electronic     2012-11-06
_journal_date_accepted     2012-11-15
_journal_name_full     'Acta Crystallographica, Section E'
_journal_year     2013
_journal_volume     69
_journal_issue      1
_journal_page_first     m3
_journal_page_last     m3
_journal_paper_category     QM
_journal_paper_doi     10.1107/S1600536812046958
_journal_coeditor_code     HY2604
_publ_contact_author_name     'Tai-Bao Wei'
_publ_contact_author_address
;
Key Laboratory of Eco-Environment-Related Polymer Materials
Ministry of Education of China
Key Laboratory of Polymer Materials of Gansu Province
College of Chemistry and Chemical Engineering
Northwest Normal University
Lanzhou 730070
People's Republic of China
;
_publ_contact_author_email     'weitaibao@126.com'
_publ_contact_author_fax     ?
_publ_contact_author_phone     '+08609317973120'
_publ_section_title
;\
Bis({1-[(1-iminoethyl)imino]ethyl}azanido-\k^2^<i>N</i>^1^,<i>N</i>^5^)\
nickel(II) methanol monosolvate
;
loop_
    _publ_author_name
    _publ_author_footnote
    _publ_author_address
    'Xie, Yong-Qiang' .
;
Key Laboratory of Eco-Environment-Related Polymer Materials
Ministry of Education of China
Key Laboratory of Polymer Materials of Gansu Province
College of Chemistry and Chemical Engineering
Northwest Normal University
Lanzhou 730070
People's Republic of China
;
    'Li, Jun-Jian' .
;
Key Laboratory of Eco-Environment-Related Polymer Materials
Ministry of Education of China
Key Laboratory of Polymer Materials of Gansu Province
College of Chemistry and Chemical Engineering
Northwest Normal University
Lanzhou 730070
People's Republic of China
;
    'Guo, Ying' .
;
Key Laboratory of Eco-Environment-Related Polymer Materials
Ministry of Education of China
Key Laboratory of Polymer Materials of Gansu Province
College of Chemistry and Chemical Engineering
Northwest Normal University
Lanzhou 730070
People's Republic of China
;
    'Zhang, You-Ming'
;
Additional correspondence author, e-mail: zhangnwnu@126.com
;
;
Key Laboratory of Eco-Environment-Related Polymer Materials
Ministry of Education of China
Key Laboratory of Polymer Materials of Gansu Province
College of Chemistry and Chemical Engineering
Northwest Normal University
Lanzhou 730070
People's Republic of China
;
    'Wei, Tai-Bao' .
;
Key Laboratory of Eco-Environment-Related Polymer Materials
Ministry of Education of China
Key Laboratory of Polymer Materials of Gansu Province
College of Chemistry and Chemical Engineering
Northwest Normal University
Lanzhou 730070
People's Republic of China
;
