# Supplementary material for: Bis({1-[(1-imino­eth­yl)imino]­eth­yl}aza­nido-κ2 N 1,N 5)nickel(II) methanol monosolvate
Source: Acta Crystallogr Sect E Struct Rep Online. 2012 Dec 5;69(Pt 1):m3. doi: 10.1107/S1600536812046958 (PMC3588343; doi:10.1107/S1600536812046958)
Supplement: Supplementary file 2 [file e-69-000m3-Isup2.hkl]

# 
# h,k,l, Fc-squared, Fo-squared, sigma(Fo-squared) and status flag 
# 
data_I
_shelx_title ' p21c in P 21/c' 
_shelx_refln_list_code          4 
_shelx_F_calc_maximum      261.87 
_exptl_crystal_F_000       608.00 
_reflns_d_resolution_high  0.8409 
 
loop_ 
 _symmetry_equiv_pos_as_xyz 
 'x, y, z' 
 '-x, y+1/2, -z+1/2' 
 '-x, -y, -z' 
 'x, -y-1/2, z-1/2' 
 
_cell_length_a     9.2768 
_cell_length_b    11.4347 
_cell_length_c    12.9774 
_cell_angle_alpha  90.000 
_cell_angle_beta   92.961 
_cell_angle_gamma  90.000 
 
_shelx_F_squared_multiplier     1.000 
 
loop_ 
 _refln_index_h 
 _refln_index_k 
 _refln_index_l 
 _refln_F_squared_calc 
 _refln_F_squared_meas 
 _refln_F_squared_sigma 
 _refln_observed_status 
   1   0   0        0.62        3.49      1.27 o 
   2   0   0     4154.86     3999.07     65.52 o 
   3   0   0     2872.16     2884.42     48.69 o 
   4   0   0     3334.74     3410.95     57.94 o 
   5   0   0       27.18       32.00      3.54 o 
   6   0   0     8491.19     8503.13    140.92 o 
   7   0   0      233.11      218.60     10.94 o 
   8   0   0     1286.15     1315.99     50.78 o 
   9   0   0      327.91      358.67     24.85 o 
  10   0   0      609.74      586.71     33.87 o 
  11   0   0        8.02        3.17     13.32 o 
   1   1   0      148.19      148.76      5.82 o 
   2   1   0     1628.31     1690.95     42.00 o 
   3   1   0        9.21       12.43      2.62 o 
   4   1   0      632.64      613.24      9.27 o 
   5   1   0      157.97      155.11      6.76 o 
   6   1   0      172.53      169.07      5.03 o 
   7   1   0      256.01      294.82      9.03 o 
   8   1   0       88.10       91.83     10.76 o 
   9   1   0        4.34       -0.73      7.28 o 
  10   1   0       42.38       38.19     10.31 o 
   0   2   0     2161.59     1964.52     41.49 o 
   1   2   0        9.74       10.37      1.04 o 
   2   2   0     3821.35     3943.25     46.23 o 
   3   2   0     1462.67     1400.30     17.86 o 
   4   2   0     3625.68     3477.03     46.21 o 
   5   2   0        0.00       -2.71      1.81 o 
   6   2   0     3515.13     3541.41     47.20 o 
   7   2   0        6.00       -0.36      3.41 o 
   8   2   0     1603.35     1594.76     35.56 o 
   9   2   0       57.59       53.61      9.71 o 
  10   2   0      409.70      412.30     20.35 o 
   1   3   0       34.65       31.08      1.87 o 
   2   3   0      127.00      131.97      3.16 o 
   3   3   0      445.11      519.59      9.20 o 
   4   3   0       36.12       22.77      2.30 o 
   5   3   0       18.20        7.41      2.17 o 
   6   3   0        5.78       -0.12      2.42 o 
   7   3   0        4.10       -1.14      4.57 o 
   8   3   0       21.14       16.46      5.82 o 
   9   3   0       81.18       82.04     11.00 o 
  10   3   0        0.17       -2.06      8.07 o 
   0   4   0     3495.94     3249.10     54.80 o 
   1   4   0       81.58       99.26      2.82 o 
   2   4   0     1988.04     1841.33     23.12 o 
   3   4   0      188.50      191.43      4.52 o 
   4   4   0     1569.56     1393.08     18.89 o 
   5   4   0       62.83       54.43      3.61 o 
   6   4   0     1354.17     1260.32     18.38 o 
   7   4   0       45.80       43.38      6.10 o 
   8   4   0     1105.13     1129.57     25.95 o 
   9   4   0        6.09       19.01      8.51 o 
  10   4   0      468.24      478.27     22.17 o 
   1   5   0      330.58      320.01      6.09 o 
   2   5   0      265.12      260.24      5.29 o 
   3   5   0        4.30       24.43      2.29 o 
   4   5   0      495.32      504.83      8.97 o 
   5   5   0      868.89      951.41     17.94 o 
   6   5   0        0.05       -0.69      2.72 o 
   7   5   0       42.14       54.73      6.76 o 
   8   5   0        0.18       -0.52      9.22 o 
   9   5   0        3.85        4.60      7.90 o 
  10   5   0       18.49        1.90     13.00 o 
   0   6   0    19920.43    18188.24    295.47 o 
   1   6   0       80.70       85.15      6.10 o 
   2   6   0     5482.79     5414.25     64.34 o 
   3   6   0       66.87       61.20      4.47 o 
   4   6   0     2965.81     2934.93     37.23 o 
   5   6   0        9.76        9.80      4.57 o 
   6   6   0     3729.00     3855.47     62.43 o 
   7   6   0       90.00       92.84      9.87 o 
   8   6   0      983.68     1026.67     30.98 o 
   9   6   0        1.26        5.22      8.35 o 
   1   7   0      707.88      711.19     13.86 o 
   2   7   0       10.21       10.33      2.71 o 
   3   7   0      164.91      176.12      6.45 o 
   4   7   0       38.75       35.68      3.75 o 
   5   7   0        8.55        8.03      5.36 o 
   6   7   0       24.30       20.85      5.33 o 
   7   7   0      166.34      196.29     30.99 o 
   8   7   0       49.96       48.96      9.58 o 
   9   7   0       17.70       22.67     13.16 o 
   0   8   0     3707.40     3506.64     79.52 o 
   1   8   0       23.95       23.74      4.38 o 
   2   8   0     2577.44     2497.40     36.40 o 
   3   8   0        3.08        3.71      3.08 o 
   4   8   0     2578.81     2457.85     36.59 o 
   5   8   0      127.38      127.03     10.95 o 
   6   8   0      667.34      679.24     17.39 o 
   7   8   0      128.36      118.83     18.58 o 
   8   8   0      636.62      704.43     25.74 o 
   1   9   0      407.34      395.02     11.51 o 
   2   9   0       21.44       23.68      5.34 o 
   3   9   0      106.31      122.24     10.82 o 
   4   9   0       13.78       10.36      4.52 o 
   5   9   0       84.06       82.49      9.16 o 
   6   9   0        8.75        5.04      5.25 o 
   7   9   0        1.00       -0.02      7.28 o 
   8   9   0        2.47        3.59      7.99 o 
   0  10   0      155.88      173.22     15.89 o 
   1  10   0        7.76        4.58      4.15 o 
   2  10   0      932.94      906.66     23.72 o 
   3  10   0        8.41        5.10      4.48 o 
   4  10   0      820.49      783.50     30.69 o 
   5  10   0       88.17      100.50     10.28 o 
   6  10   0      286.08      345.42     28.80 o 
   7  10   0        2.92       10.78     11.10 o 
   1  11   0       53.32       55.95      7.32 o 
   2  11   0       55.25       50.54      6.62 o 
   3  11   0       28.42       31.61      6.09 o 
   4  11   0        1.35       -3.96      4.80 o 
   5  11   0      122.91      101.83     15.22 o 
   6  11   0       13.40       -2.94      8.74 o 
   0  12   0      829.76      779.26     27.86 o 
   1  12   0        1.36       -0.58      5.45 o 
   2  12   0      865.72      905.52     37.09 o 
   3  12   0        1.12        0.53      5.86 o 
   4  12   0      550.52      545.72     23.66 o 
   5  12   0        6.74        2.20      7.62 o 
   1  13   0       36.85       47.78      7.46 o 
   2  13   0       41.92       43.87      8.80 o 
   3  13   0        9.06        0.00      6.97 o 
 -11   1   1      164.99      169.77     15.94 o 
 -10   1   1       12.30        7.14      8.86 o 
  -9   1   1     1248.18     1206.81     35.24 o 
  -8   1   1       15.77       17.44      7.62 o 
  -7   1   1     2887.96     2876.67     51.01 o 
  -6   1   1      160.82      169.13      5.11 o 
  -5   1   1     5847.68     5765.57     68.54 o 
  -4   1   1       74.90       86.28      5.39 o 
  -3   1   1     6490.18     6433.56     74.95 o 
  -2   1   1     2003.67     2051.20     27.61 o 
  -1   1   1    21738.93    23681.88    510.85 o 
   0   1   1       95.15       98.65      2.29 o 
   1   1   1    20849.58    23306.44   2221.63 o 
   2   1   1     1345.17     1333.99     19.16 o 
   3   1   1     2883.27     2989.50     42.96 o 
   4   1   1      970.87     1104.71     14.83 o 
   5   1   1     6480.85     6819.65    101.22 o 
   6   1   1       29.08       27.34      3.61 o 
   7   1   1     3244.22     3221.65     48.01 o 
   8   1   1        0.30       -4.22      4.98 o 
   9   1   1      790.74      801.61     27.31 o 
  10   1   1        0.93       -6.31      7.73 o 
 -10   2   1       96.95      111.40     12.67 o 
  -9   2   1      100.64      104.35     11.56 o 
  -8   2   1       14.02       20.45      7.40 o 
  -7   2   1      205.04      207.17      9.48 o 
  -6   2   1      171.96      186.97      5.90 o 
  -5   2   1      164.17      180.58      4.82 o 
  -4   2   1      208.29      209.06      4.68 o 
  -3   2   1     3122.91     3201.12     38.33 o 
  -2   2   1     1158.28     1132.86     14.45 o 
  -1   2   1     4781.83     4675.69     98.70 o 
   0   2   1      793.03      797.43     11.27 o 
   1   2   1      298.27      287.59      5.03 o 
   2   2   1      200.35      208.66      4.30 o 
   3   2   1      296.29      299.51      5.29 o 
   4   2   1       46.21       55.16      2.62 o 
   5   2   1      511.92      505.47      9.28 o 
   6   2   1      121.27      133.27      8.07 o 
   7   2   1        9.77        2.05      3.55 o 
   8   2   1        9.69       13.01      5.60 o 
   9   2   1      111.24       93.28     10.89 o 
  10   2   1      112.43      139.42     13.35 o 
 -10   3   1       12.29        7.29      8.94 o 
  -9   3   1      755.41      727.53     26.04 o 
  -8   3   1       79.75       75.45     13.37 o 
  -7   3   1     1720.02     1723.85     30.18 o 
  -6   3   1       32.55       26.84      4.99 o 
  -5   3   1     1508.42     1461.26     19.95 o 
  -4   3   1      102.65      107.75      4.12 o 
  -3   3   1     3201.26     3064.14     37.07 o 
  -2   3   1      172.97      185.91      3.86 o 
  -1   3   1      249.84      255.82      4.87 o 
   0   3   1        3.33        8.67      2.07 o 
   1   3   1    25808.52    25265.68    445.49 o 
   2   3   1      901.94      955.94     12.77 o 
   3   3   1      724.97      650.80      9.65 o 
   4   3   1     1366.55     1382.84     18.51 o 
   5   3   1     1171.90     1118.49     15.95 o 
   6   3   1      129.61      128.75      8.55 o 
   7   3   1     2830.19     2833.98     43.20 o 
   8   3   1       37.81       34.10      6.52 o 
   9   3   1      326.90      326.91     13.30 o 
  10   3   1        9.52        7.02      8.67 o 
 -10   4   1       53.41       47.35     11.09 o 
  -9   4   1       32.66       28.68     11.58 o 
  -8   4   1       12.21        9.44      5.78 o 
  -7   4   1      125.59      126.73      8.23 o 
  -6   4   1      757.80      767.07     14.67 o 
  -5   4   1        3.84        0.60      2.08 o 
  -4   4   1        8.26        6.24      2.39 o 
  -3   4   1     1182.61     1213.43     16.37 o 
  -2   4   1      562.78      517.86      8.92 o 
  -1   4   1     2316.00     2324.94     28.32 o 
   0   4   1      541.60      501.77      9.22 o 
   1   4   1      152.38      152.78      4.07 o 
   2   4   1       22.12       14.08      1.59 o 
   3   4   1      600.71      630.14      9.71 o 
   4   4   1       16.80       19.67      2.30 o 
   5   4   1       14.27       15.55      2.50 o 
   6   4   1      119.35      108.36      7.52 o 
   7   4   1      115.49      128.89      6.69 o 
   8   4   1        4.43        7.59      5.61 o 
   9   4   1       22.40       15.80      6.71 o 
  10   4   1        7.88        8.49      9.06 o 
 -10   5   1        4.63        7.93     13.63 o 
  -9   5   1      593.47      623.80     24.00 o 
  -8   5   1      113.68      115.49     13.52 o 
  -7   5   1     1716.13     1752.31     35.10 o 
  -6   5   1      108.45       99.56     12.82 o 
  -5   5   1     1879.63     1884.11     25.37 o 
  -4   5   1        0.04       -2.19      1.80 o 
  -3   5   1     3009.69     2788.15     38.32 o 
  -2   5   1      433.81      458.95      8.82 o 
  -1   5   1     8953.89     8577.02    114.54 o 
   0   5   1      240.88      285.38      5.53 o 
   1   5   1    12039.63    11549.01    168.76 o 
   2   5   1     1365.34     1435.77     20.09 o 
   3   5   1     3071.82     2953.56     36.55 o 
   4   5   1       62.72       78.00      4.22 o 
   5   5   1     2615.15     2595.07     33.46 o 
   6   5   1       42.79       41.15      4.48 o 
   7   5   1     1470.49     1520.80     31.40 o 
   8   5   1       58.19       63.85      9.52 o 
   9   5   1      595.09      610.11     23.19 o 
  10   5   1       41.51       38.38     15.23 o 
  -9   6   1       13.06       11.58      8.14 o 
  -8   6   1        0.10        3.42      7.16 o 
  -7   6   1       50.12       62.54     22.07 o 
  -6   6   1      479.68      467.29     11.43 o 
  -5   6   1        0.53       -2.18      2.96 o 
  -4   6   1      410.83      410.96      8.22 o 
  -3   6   1      172.11      167.98      5.61 o 
  -2   6   1      100.57      114.67      4.45 o 
  -1   6   1      249.99      298.55      5.96 o 
   0   6   1      102.07      116.70      3.78 o 
   1   6   1      249.66      240.99      7.77 o 
   2   6   1      316.06      336.50      8.46 o 
   3   6   1       31.97       31.66      5.27 o 
   4   6   1       46.12       59.01      4.22 o 
   5   6   1        2.36        0.82      2.87 o 
   6   6   1      442.96      466.01     13.52 o 
   7   6   1       81.05       88.93      9.99 o 
   8   6   1      122.14      134.51     12.24 o 
   9   6   1        2.01        8.74      8.41 o 
  -9   7   1      345.25      348.36     18.62 o 
  -8   7   1      107.59       95.38     11.23 o 
  -7   7   1     2020.31     2172.63     52.41 o 
  -6   7   1       84.86       88.21      7.13 o 
  -5   7   1     3038.52     2971.64     59.25 o 
  -4   7   1       75.38       86.64      6.38 o 
  -3   7   1     5080.74     4772.33     73.18 o 
  -2   7   1       44.10       31.63      4.18 o 
  -1   7   1     4309.54     4057.75     49.27 o 
   0   7   1        5.32        3.55      2.34 o 
   1   7   1     2254.97     2057.04     30.15 o 
   2   7   1      142.41      134.00      9.82 o 
   3   7   1     3650.29     3711.23     51.28 o 
   4   7   1      217.34      215.35      7.16 o 
   5   7   1     2426.20     2349.02     40.65 o 
   6   7   1      105.88      106.64     15.29 o 
   7   7   1     1393.41     1472.37     39.30 o 
   8   7   1       17.82       11.25      8.06 o 
   9   7   1      612.66      666.32     25.84 o 
  -8   8   1       37.28       51.32      9.97 o 
  -7   8   1       48.68       65.78     10.44 o 
  -6   8   1        0.58       -1.62      4.81 o 
  -5   8   1       13.97        8.99      4.71 o 
  -4   8   1      185.49      185.26      7.15 o 
  -3   8   1      250.62      252.04      8.75 o 
  -2   8   1       82.76       94.22      6.08 o 
  -1   8   1      108.00      121.54     13.30 o 
   0   8   1        0.04        3.82      3.36 o 
   1   8   1        7.05       -1.53      2.74 o 
   2   8   1       37.23       49.63      5.06 o 
   3   8   1       16.73        6.50      3.27 o 
   4   8   1        2.02        6.34      3.69 o 
   5   8   1      344.07      343.19      9.78 o 
   6   8   1       14.54        4.67      7.26 o 
   7   8   1       11.93        1.13      7.04 o 
   8   8   1      115.30      111.46     12.57 o 
  -8   9   1        2.03        1.75      7.96 o 
  -7   9   1      249.19      267.44     23.06 o 
  -6   9   1       22.71       24.75      5.98 o 
  -5   9   1      609.74      598.43     19.49 o 
  -4   9   1      201.99      198.19      9.13 o 
  -3   9   1      720.77      679.67     16.09 o 
  -2   9   1      510.87      488.24     15.14 o 
  -1   9   1     2007.01     1942.34     34.45 o 
   0   9   1      194.80      180.63      7.96 o 
   1   9   1     2771.60     2540.27     55.57 o 
   2   9   1        9.68       11.81      4.36 o 
   3   9   1     1735.28     1755.56     28.17 o 
   4   9   1      163.16      176.82      7.69 o 
   5   9   1      749.50      790.79     16.58 o 
   6   9   1        3.55        2.04      7.53 o 
   7   9   1      246.11      222.27     42.30 o 
   8   9   1       15.88       25.76      9.51 o 
  -7  10   1        5.62       -2.82      8.46 o 
  -6  10   1       31.52       46.51      8.94 o 
  -5  10   1        0.03       -6.18      6.06 o 
  -4  10   1      223.07      227.41     13.60 o 
  -3  10   1      285.58      250.88      9.98 o 
  -2  10   1      330.17      329.05     11.18 o 
  -1  10   1       16.40       11.82      4.56 o 
   0  10   1       79.08       71.99      6.43 o 
   1  10   1      174.39      175.91     16.37 o 
   2  10   1       40.39       39.68      6.31 o 
   3  10   1      170.29      170.08     12.25 o 
   4  10   1       38.07       39.70      7.92 o 
   5  10   1      221.25      221.51     18.08 o 
   6  10   1       34.32       20.97      9.35 o 
   7  10   1        0.08        7.66      7.99 o 
  -6  11   1       41.30       41.60      9.46 o 
  -5  11   1      505.72      521.90     25.47 o 
  -4  11   1        9.26        9.58      7.32 o 
  -3  11   1     1265.92     1282.44     26.85 o 
  -2  11   1       65.44       58.59      7.60 o 
  -1  11   1      293.28      318.70     11.50 o 
   0  11   1      252.63      264.37     11.69 o 
   1  11   1      758.12      757.81     18.49 o 
   2  11   1       14.54        7.74      5.52 o 
   3  11   1      881.98      927.24     24.07 o 
   4  11   1        6.23        1.21      4.97 o 
   5  11   1      342.06      383.46     16.81 o 
   6  11   1        4.71        1.82      9.25 o 
  -5  12   1        1.04       -4.76      8.02 o 
  -4  12   1       57.33       59.36      9.99 o 
  -3  12   1        9.75       16.38      6.82 o 
  -2  12   1       14.95       23.79      6.22 o 
  -1  12   1      121.10      108.04     10.39 o 
   0  12   1       21.15       13.19      6.32 o 
   1  12   1       20.97       16.48      6.16 o 
   2  12   1        4.11        9.70      5.71 o 
   3  12   1        3.47       -0.95      6.08 o 
   4  12   1        0.28        8.86      6.63 o 
   5  12   1       13.31        7.52      9.48 o 
  -3  13   1      540.22      542.70     20.82 o 
  -2  13   1        5.60       -0.71      6.65 o 
  -1  13   1      633.80      650.97     20.78 o 
   0  13   1        3.10       -3.54      5.77 o 
   1  13   1      696.77      680.90     19.05 o 
   2  13   1        3.32       -4.47      5.75 o 
   3  13   1      585.72      592.51     21.77 o 
 -10   0   2     1054.97     1000.08     46.60 o 
  -9   0   2       33.39       26.33     12.05 o 
  -8   0   2     1335.86     1316.17     51.13 o 
  -7   0   2      117.93      121.60     23.99 o 
  -6   0   2     1763.51     1791.97     33.97 o 
  -5   0   2      833.17      882.95     18.35 o 
  -4   0   2     6192.05     6309.77    118.39 o 
  -3   0   2      406.00      448.35      9.68 o 
  -2   0   2     7344.75     7500.56    467.90 o 
  -1   0   2     9803.33     9935.65    549.79 o 
   0   0   2    15824.90    16370.02    839.65 o 
   1   0   2     6738.75     7474.53    200.95 o 
   2   0   2    68573.58    80487.27   7112.19 o 
   3   0   2       73.75      130.03      9.70 o 
   4   0   2    11297.72    11845.54    322.03 o 
   5   0   2       94.09       72.61     12.07 o 
   6   0   2     1422.59     1424.27     33.45 o 
   7   0   2      164.54      142.33     10.81 o 
   8   0   2     3988.85     4098.59     85.88 o 
   9   0   2        2.88        2.54     10.46 o 
  10   0   2      419.86      440.84     29.64 o 
 -10   1   2        0.15        4.64      8.48 o 
  -9   1   2       17.22       11.16     13.95 o 
  -8   1   2       31.20       27.18     12.53 o 
  -7   1   2      106.01      121.63     10.59 o 
  -6   1   2       46.18       42.86      3.91 o 
  -5   1   2      684.55      755.92     12.46 o 
  -4   1   2      178.37      169.60      4.08 o 
  -3   1   2      562.77      547.20     11.54 o 
  -2   1   2    18803.90    19128.19    356.63 o 
  -1   1   2     1173.13     1265.32     17.39 o 
   0   1   2     1723.03     1773.93     21.13 o 
   1   1   2     9845.47    10668.01    281.42 o 
   2   1   2      304.78      294.92      6.54 o 
   3   1   2      181.84      197.13      7.05 o 
   4   1   2      342.64      292.19      9.84 o 
   5   1   2      380.09      398.01     14.96 o 
   6   1   2       27.13       16.67      3.81 o 
   7   1   2       16.21       21.64      4.25 o 
   8   1   2        6.36        7.32      4.81 o 
   9   1   2        8.01       -0.68      5.78 o 
  10   1   2       13.42        8.11      8.61 o 
 -10   2   2      157.90      144.09     14.04 o 
  -9   2   2        6.92        1.51      7.94 o 
  -8   2   2     1795.63     1762.52     45.02 o 
  -7   2   2        1.24       -2.53      3.29 o 
  -6   2   2     3178.68     3210.59     45.42 o 
  -5   2   2      794.42      829.96     12.43 o 
  -4   2   2     4775.98     4709.99     56.11 o 
  -3   2   2     1399.65     1460.95     21.25 o 
  -2   2   2    14842.48    15011.30    325.62 o 
  -1   2   2      671.19      633.16      8.56 o 
   0   2   2     2736.68     2823.10     36.87 o 
   1   2   2     1924.20     1881.01     25.41 o 
   2   2   2     3621.60     3691.85     46.60 o 
   3   2   2       61.37       65.78      2.45 o 
   4   2   2     1350.47     1172.53     15.78 o 
   5   2   2      798.53      801.08     12.01 o 
   6   2   2     4364.10     4446.57     63.53 o 
   7   2   2      125.64      147.43      7.78 o 
   8   2   2      885.16      900.11     18.50 o 
   9   2   2      132.90      145.53     17.53 o 
  10   2   2      233.00      206.03     15.85 o 
 -10   3   2       18.89        6.76      8.96 o 
  -9   3   2       12.90        0.09     11.89 o 
  -8   3   2        0.45        1.74      6.71 o 
  -7   3   2        7.93        9.57      3.85 o 
  -6   3   2       13.41       10.09      3.39 o 
  -5   3   2        8.50        6.67      2.48 o 
  -4   3   2      512.59      503.52      8.66 o 
  -3   3   2       61.71       81.20      4.08 o 
  -2   3   2      137.35      132.04      3.24 o 
  -1   3   2        6.12       14.46      1.35 o 
   0   3   2      126.70      109.10      3.21 o 
   1   3   2      431.28      436.90      7.67 o 
   2   3   2      104.80       97.72      3.03 o 
   3   3   2       35.92       45.78      3.45 o 
   4   3   2      175.43      199.43      4.82 o 
   5   3   2       41.30       36.64      4.49 o 
   6   3   2       32.43       28.27      3.85 o 
   7   3   2       39.20       46.80      5.45 o 
   8   3   2      125.48      123.86      8.73 o 
   9   3   2       15.39       11.60      6.15 o 
  10   3   2       44.31       50.25     10.29 o 
 -10   4   2      291.00      286.88     26.09 o 
  -9   4   2       42.25       37.31      9.98 o 
  -8   4   2     1362.22     1409.26     38.39 o 
  -7   4   2        7.37        2.08      3.96 o 
  -6   4   2     2481.95     2482.97     36.74 o 
  -5   4   2        3.69       -0.29      2.62 o 
  -4   4   2     1116.65      941.48     15.85 o 
  -3   4   2      321.39      353.13      6.47 o 
  -2   4   2     5121.08     4692.42     79.77 o 
  -1   4   2      136.82      148.26      3.57 o 
   0   4   2     7901.24     7797.93    138.35 o 
   1   4   2      248.62      276.68      5.99 o 
   2   4   2     1377.08     1125.97     15.13 o 
   3   4   2      244.41      244.80      6.31 o 
   4   4   2     1500.97     1483.71     20.03 o 
   5   4   2        7.22        5.84      2.34 o 
   6   4   2     2056.76     2012.13     31.92 o 
   7   4   2        1.29       -2.81      3.95 o 
   8   4   2      552.21      556.02     16.83 o 
   9   4   2       12.90        2.45      6.37 o 
  10   4   2      398.01      404.63     29.63 o 
 -10   5   2       50.73       31.76     14.91 o 
  -9   5   2       16.42       23.66      9.67 o 
  -8   5   2      194.45      181.80     10.55 o 
  -7   5   2       55.31       49.72     11.03 o 
  -6   5   2      121.44      129.90      9.06 o 
  -5   5   2       35.71       44.36      4.16 o 
  -4   5   2      130.20      128.03      4.31 o 
  -3   5   2       10.89       13.48      2.32 o 
  -2   5   2     1210.57     1216.47     16.51 o 
  -1   5   2        6.89       10.78      2.32 o 
   0   5   2     1364.67     1583.09     23.00 o 
   1   5   2      150.45      169.54      4.95 o 
   2   5   2      654.34      742.88     13.96 o 
   3   5   2      201.22      194.32      4.91 o 
   4   5   2        1.17       -1.04      2.22 o 
   5   5   2      148.28      154.23      5.16 o 
   6   5   2       32.47       25.82      4.65 o 
   7   5   2      172.94      192.44     14.62 o 
   8   5   2       30.08       26.27     15.38 o 
   9   5   2       64.30       91.28     11.21 o 
  10   5   2        0.29       10.00      8.96 o 
  -9   6   2        1.03        7.29     13.00 o 
  -8   6   2      795.05      832.47     48.07 o 
  -7   6   2       12.01       13.53      4.62 o 
  -6   6   2     1698.43     1706.95     30.13 o 
  -5   6   2      419.67      387.96      9.76 o 
  -4   6   2     4428.66     4391.91     53.80 o 
  -3   6   2      252.43      248.89      5.90 o 
  -2   6   2     5095.88     4872.99     58.24 o 
  -1   6   2      111.59      101.45      3.59 o 
   0   6   2     2758.61     2570.68     35.91 o 
   1   6   2      262.05      322.18      7.48 o 
   2   6   2    13538.92    13356.36    230.98 o 
   3   6   2       62.60       85.78      4.79 o 
   4   6   2     3703.99     3639.67     50.41 o 
   5   6   2        0.99       -2.94      2.90 o 
   6   6   2     1313.69     1303.22     26.97 o 
   7   6   2        1.87       -6.02      9.51 o 
   8   6   2     1540.49     1566.22     41.98 o 
   9   6   2       70.73       66.25     24.59 o 
  -9   7   2       25.97       30.76     14.27 o 
  -8   7   2        9.58        8.06      7.58 o 
  -7   7   2       13.70       17.13      5.75 o 
  -6   7   2        7.24        6.71      4.77 o 
  -5   7   2      296.99      293.86     10.48 o 
  -4   7   2       90.23      106.45      5.02 o 
  -3   7   2       45.87       44.43      3.64 o 
  -2   7   2        5.62       10.22      2.99 o 
  -1   7   2       15.17       22.86      2.85 o 
   0   7   2       44.99       66.78      7.00 o 
   1   7   2      639.63      630.60     12.08 o 
   2   7   2        0.02       -0.08      2.97 o 
   3   7   2       73.14       83.38      6.08 o 
   4   7   2      230.83      258.66      7.86 o 
   5   7   2       49.66       50.02      6.04 o 
   6   7   2        0.09       -6.22      4.15 o 
   7   7   2       90.30      117.14     16.19 o 
   8   7   2       47.64       46.20     12.69 o 
   9   7   2       24.95       27.91      9.98 o 
  -8   8   2      320.79      350.94     18.11 o 
  -7   8   2        3.12        4.99      5.47 o 
  -6   8   2     1829.05     1826.11     34.53 o 
  -5   8   2        3.69       11.19      4.85 o 
  -4   8   2      712.56      714.63     16.79 o 
  -3   8   2       36.91       41.94      4.78 o 
  -2   8   2     2668.46     2525.13     42.08 o 
  -1   8   2      137.17      140.53      9.77 o 
   0   8   2     4299.33     4145.13     56.97 o 
   1   8   2       16.97        8.31      2.97 o 
   2   8   2     2084.84     1957.96     32.44 o 
   3   8   2       41.13       43.22      4.81 o 
   4   8   2     2320.44     2324.50     35.29 o 
   5   8   2        0.00       -1.79      4.42 o 
   6   8   2      644.48      694.73     32.61 o 
   7   8   2       28.03       26.64     13.00 o 
   8   8   2      657.81      701.72     30.05 o 
  -8   9   2        9.13        4.98      8.44 o 
  -7   9   2        0.61        1.54      6.44 o 
  -6   9   2        4.63        4.69      6.84 o 
  -5   9   2        9.70        5.63     10.63 o 
  -4   9   2       40.21       38.01      7.79 o 
  -3   9   2        0.21       -2.61      3.66 o 
  -2   9   2      433.78      420.91     12.13 o 
  -1   9   2      144.19      167.39      8.15 o 
   0   9   2       66.94       69.67      6.03 o 
   1   9   2        0.34       -1.54      3.55 o 
   2   9   2       28.85       45.24      5.42 o 
   3   9   2        3.19       -0.81      3.78 o 
   4   9   2      116.05      123.80     11.28 o 
   5   9   2       59.23       65.32      8.09 o 
   6   9   2       33.46       43.43      9.99 o 
   7   9   2       22.50       13.95     12.37 o 
   8   9   2        0.05       -4.83      9.51 o 
  -7  10   2        0.70       -2.49      8.83 o 
  -6  10   2      762.04      794.32     24.44 o 
  -5  10   2       51.67       52.23      8.78 o 
  -4  10   2      743.38      755.41     24.31 o 
  -3  10   2      158.09      194.22     13.90 o 
  -2  10   2      824.29      792.14     18.49 o 
  -1  10   2       95.02       76.36      6.59 o 
   0  10   2      874.91      888.21     19.89 o 
   1  10   2        1.31       -1.50      4.62 o 
   2  10   2      611.46      582.52     17.22 o 
   3  10   2        6.96        1.69      5.02 o 
   4  10   2      656.64      692.00     19.61 o 
   5  10   2       12.86        9.23      6.05 o 
   6  10   2      394.89      412.02     28.04 o 
   7  10   2       18.50       16.17     13.64 o 
  -6  11   2        6.29       -7.13      7.00 o 
  -5  11   2        2.89        2.28      7.12 o 
  -4  11   2        2.57       -1.69      6.69 o 
  -3  11   2       69.26       89.16     10.12 o 
  -2  11   2        5.83        5.01      5.11 o 
  -1  11   2        0.01       -3.10      4.51 o 
   0  11   2      293.28      289.71     11.17 o 
   1  11   2       17.11       26.57      6.43 o 
   2  11   2        0.03       -4.44      4.60 o 
   3  11   2        3.60        7.08      5.21 o 
   4  11   2       10.55        2.71      5.88 o 
   5  11   2       49.28       54.67      8.92 o 
   6  11   2       53.68       45.05     14.28 o 
  -5  12   2       27.27       27.44      9.10 o 
  -4  12   2      818.77      785.50     25.20 o 
  -3  12   2        3.20       -5.92      6.96 o 
  -2  12   2      634.41      658.26     18.09 o 
  -1  12   2       86.44       97.01      8.41 o 
   0  12   2      553.12      585.73     16.81 o 
   1  12   2       16.64       12.49      6.38 o 
   2  12   2     1284.00     1253.87     27.16 o 
   3  12   2       12.70        9.12      5.93 o 
   4  12   2      379.91      414.81     14.38 o 
  -2  13   2       31.97       36.68      7.89 o 
  -1  13   2       21.73       22.99      6.86 o 
   0  13   2        6.44        5.44      6.79 o 
   1  13   2        2.50       11.38      6.44 o 
   2  13   2        8.46        7.98      6.46 o 
 -10   1   3       21.44       -4.07      9.67 o 
  -9   1   3      774.54      792.71     27.53 o 
  -8   1   3      126.97      112.18     11.20 o 
  -7   1   3     1507.88     1493.76     28.52 o 
  -6   1   3       43.01       42.57      4.69 o 
  -5   1   3     5321.50     5180.00     61.89 o 
  -4   1   3     1243.58     1296.13     19.69 o 
  -3   1   3     9440.14     9505.20    188.16 o 
  -2   1   3     1388.79     1398.15     19.78 o 
  -1   1   3    16843.53    17680.43    507.50 o 
   0   1   3      140.54      162.27      4.72 o 
   1   1   3     7163.91     7555.52    169.64 o 
   2   1   3     5593.30     5812.15     72.38 o 
   3   1   3    13149.67    14270.62    329.25 o 
   4   1   3      329.82      412.13      8.82 o 
   5   1   3     2762.37     2656.82     39.29 o 
   6   1   3      197.89      204.99      8.12 o 
   7   1   3     2452.32     2424.11     43.31 o 
   8   1   3        0.10       -5.98      3.99 o 
   9   1   3      943.18      954.41     20.33 o 
  10   1   3        0.15       -3.68      8.16 o 
 -10   2   3       32.66       34.86     10.31 o 
  -9   2   3        0.21      -10.59      7.06 o 
  -8   2   3       51.69       62.87     13.01 o 
  -7   2   3       14.26        7.93      4.71 o 
  -6   2   3       18.06       26.31      3.63 o 
  -5   2   3      334.76      334.17      8.04 o 
  -4   2   3        9.32       19.75      2.62 o 
  -3   2   3     3367.90     3247.72     44.03 o 
  -2   2   3     2845.87     2829.84     38.13 o 
  -1   2   3     3749.47     3905.91     45.89 o 
   0   2   3      415.87      451.70      6.68 o 
   1   2   3     1167.02     1210.64     15.42 o 
   2   2   3        0.01        3.28      1.15 o 
   3   2   3     1991.76     2036.76     25.30 o 
   4   2   3      111.93      116.02      7.84 o 
   5   2   3      228.63      210.33      7.82 o 
   6   2   3        5.30        6.64      3.31 o 
   7   2   3      134.20      129.80      6.66 o 
   8   2   3       35.85       41.64      5.38 o 
   9   2   3        4.82        6.01      5.97 o 
  10   2   3        0.79       15.72      8.96 o 
 -10   3   3       87.99       82.68     12.46 o 
  -9   3   3      460.65      451.13     20.87 o 
  -8   3   3      235.48      226.39     14.37 o 
  -7   3   3     1972.05     1946.93     35.52 o 
  -6   3   3        0.61       -4.16      2.77 o 
  -5   3   3     1598.26     1498.74     23.52 o 
  -4   3   3       89.07       96.38      4.48 o 
  -3   3   3     4045.04     3754.34     45.10 o 
  -2   3   3     1835.06     1959.82     24.41 o 
  -1   3   3     2762.36     2744.81     33.08 o 
   0   3   3       13.15       21.64      1.52 o 
   1   3   3     1103.54     1015.63     13.49 o 
   2   3   3      145.51      149.49      4.18 o 
   3   3   3     5084.82     5023.21     59.34 o 
   4   3   3      702.15      641.46     12.49 o 
   5   3   3     3037.49     2837.65     45.24 o 
   6   3   3       10.16        0.26      3.27 o 
   7   3   3      497.15      480.97     13.65 o 
   8   3   3      192.84      209.29     10.13 o 
   9   3   3      536.12      575.71     20.48 o 
  10   3   3        0.52       -5.98      6.77 o 
 -10   4   3        5.10        2.87      9.53 o 
  -9   4   3       14.74        4.76      8.75 o 
  -8   4   3       76.86       86.32     10.43 o 
  -7   4   3       56.27       61.56      8.89 o 
  -6   4   3        2.61        0.08      3.24 o 
  -5   4   3        0.55        4.04      2.75 o 
  -4   4   3       81.97       66.73      4.14 o 
  -3   4   3       92.51       89.53      5.58 o 
  -2   4   3      919.49      981.00     13.59 o 
  -1   4   3      151.90      158.02      4.34 o 
   0   4   3      583.28      601.19     10.37 o 
   1   4   3      363.63      379.83      7.59 o 
   2   4   3       35.99       48.52      3.88 o 
   3   4   3      292.83      306.44      7.05 o 
   4   4   3       37.18       40.93      4.09 o 
   5   4   3      206.30      207.12      6.96 o 
   6   4   3       35.45       35.10      4.36 o 
   7   4   3      169.53      172.04     10.60 o 
   8   4   3        2.97       -2.99      6.66 o 
   9   4   3        6.07        2.31      9.20 o 
  10   4   3       38.38       50.27     10.77 o 
 -10   5   3        0.75       -0.89     11.41 o 
  -9   5   3      766.25      761.83     27.23 o 
  -8   5   3        0.13       -8.88      6.32 o 
  -7   5   3      952.78      977.73     20.57 o 
  -6   5   3       18.98       11.22      4.04 o 
  -5   5   3     3189.93     3130.26     44.82 o 
  -4   5   3       62.76       60.30      4.09 o 
  -3   5   3     2378.32     2250.98     28.68 o 
  -2   5   3       13.66       13.28      1.88 o 
  -1   5   3     4819.93     4717.78     55.95 o 
   0   5   3      783.27      922.21     14.94 o 
   1   5   3     5673.30     5686.65     74.94 o 
   2   5   3      609.13      700.95     12.44 o 
   3   5   3     5715.81     5525.30     70.61 o 
   4   5   3       54.79       80.79      6.73 o 
   5   5   3     2491.64     2385.29     38.20 o 
   6   5   3        1.41       -4.92      3.86 o 
   7   5   3      754.68      753.03     18.99 o 
   8   5   3        0.26       -7.61     10.78 o 
   9   5   3      941.07      914.69     30.16 o 
  -9   6   3        1.07      -15.22     12.37 o 
  -8   6   3       40.05       27.37      8.35 o 
  -7   6   3      382.69      380.10     10.97 o 
  -6   6   3        0.26       -2.75      3.67 o 
  -5   6   3        0.67       -0.14      3.20 o 
  -4   6   3       49.48       47.56      4.32 o 
  -3   6   3        0.01       -2.30      2.59 o 
  -2   6   3       73.76       68.04      3.29 o 
  -1   6   3        4.65        2.43      2.10 o 
   0   6   3      152.74      149.11      5.06 o 
   1   6   3       74.65       70.36      4.81 o 
   2   6   3      189.59      206.41      6.33 o 
   3   6   3       26.85       43.28      4.52 o 
   4   6   3       32.69       39.31      5.36 o 
   5   6   3        1.69        4.84      3.77 o 
   6   6   3       82.59       98.44      7.31 o 
   7   6   3       68.27       65.91      6.93 o 
   8   6   3      214.19      168.52     19.40 o 
   9   6   3        9.33        4.36      8.51 o 
  -9   7   3      172.75      207.48     23.19 o 
  -8   7   3       35.27       20.93      8.30 o 
  -7   7   3      791.42      788.04     24.43 o 
  -6   7   3      193.86      174.23     17.91 o 
  -5   7   3     3483.51     3529.25     50.66 o 
  -4   7   3      188.89      184.99      6.88 o 
  -3   7   3     4433.76     4425.29     56.80 o 
  -2   7   3       20.62       23.86      3.15 o 
  -1   7   3     4963.21     4715.69     63.53 o 
   0   7   3      481.98      469.23     10.07 o 
   1   7   3     4084.19     3920.85     54.02 o 
   2   7   3        0.39        2.54      2.78 o 
   3   7   3     2750.58     2594.67     41.40 o 
   4   7   3       58.00       60.12      7.24 o 
   5   7   3     1405.65     1425.32     25.98 o 
   6   7   3      167.09      176.84      9.63 o 
   7   7   3     1208.58     1254.76     28.97 o 
   8   7   3       70.67       96.47     16.50 o 
   9   7   3      352.68      374.19     20.13 o 
  -8   8   3        1.40        0.14      6.50 o 
  -7   8   3       12.97        9.30      5.69 o 
  -6   8   3       11.42       15.48      5.59 o 
  -5   8   3      541.76      537.94     20.48 o 
  -4   8   3       50.14       55.40     12.22 o 
  -3   8   3      334.20      338.78     10.25 o 
  -2   8   3        0.09       -1.48      2.70 o 
  -1   8   3      898.66      894.65     16.06 o 
   0   8   3       28.52       20.27      3.71 o 
   1   8   3        4.69        4.45      3.05 o 
   2   8   3       71.32       75.62      5.16 o 
   3   8   3       93.73       72.37      6.09 o 
   4   8   3      233.48      221.22     14.01 o 
   5   8   3       35.14       40.49      6.76 o 
   6   8   3        1.61        2.52      5.18 o 
   7   8   3        5.03        5.51      7.96 o 
   8   8   3       63.30       66.95     15.87 o 
  -8   9   3       39.44        7.45     15.86 o 
  -7   9   3      628.94      646.88     21.44 o 
  -6   9   3       88.05       76.71      9.59 o 
  -5   9   3      901.95      873.72     28.17 o 
  -4   9   3        0.27       -0.50      5.50 o 
  -3   9   3       18.41       18.79      4.51 o 
  -2   9   3      219.78      213.49      8.71 o 
  -1   9   3     1970.85     1880.43     33.66 o 
   0   9   3        1.78        1.31      3.78 o 
   1   9   3     1469.85     1417.38     23.58 o 
   2   9   3       27.12       28.03      4.32 o 
   3   9   3     1584.59     1572.55     28.51 o 
   4   9   3       57.73       57.75      5.50 o 
   5   9   3      884.77      933.29     24.50 o 
   6   9   3      282.28      268.70     15.03 o 
   7   9   3      337.32      370.26     27.54 o 
  -7  10   3        4.16       -2.85      7.72 o 
  -6  10   3        6.85       -2.28      6.96 o 
  -5  10   3       60.44       54.39      9.00 o 
  -4  10   3       41.36       55.54      9.35 o 
  -3  10   3       61.00       54.73      8.86 o 
  -2  10   3        1.32       -0.98      4.19 o 
  -1  10   3       64.11       51.51      5.99 o 
   0  10   3        4.73        3.40      4.58 o 
   1  10   3       35.08       41.89      5.83 o 
   2  10   3        5.56        9.29      4.95 o 
   3  10   3       33.35       29.19      5.72 o 
   4  10   3       79.81       62.38      6.04 o 
   5  10   3        0.08       -1.82      6.13 o 
   6  10   3       41.46       61.03      9.75 o 
   7  10   3       11.20       12.44      9.06 o 
  -6  11   3        8.69        1.30      9.80 o 
  -5  11   3      734.79      781.67     24.73 o 
  -4  11   3       11.11       13.10      7.46 o 
  -3  11   3     1059.81     1098.61     29.50 o 
  -2  11   3       41.44       38.83      6.41 o 
  -1  11   3      443.24      417.07     13.33 o 
   0  11   3        2.79        1.42      4.67 o 
   1  11   3     1028.21     1016.08     30.08 o 
   2  11   3       16.39       16.35      6.29 o 
   3  11   3      560.39      567.82     16.07 o 
   4  11   3       50.16       53.10      7.69 o 
   5  11   3      424.22      470.53     17.07 o 
   6  11   3       22.82       17.13     13.00 o 
  -4  12   3        0.06        5.68      7.52 o 
  -3  12   3       23.84       31.00      8.86 o 
  -2  12   3      205.64      206.63     15.96 o 
  -1  12   3       32.87       27.56      6.64 o 
   0  12   3       30.01       33.35      6.99 o 
   1  12   3       24.46       23.69      6.50 o 
   2  12   3        3.42        8.69      5.76 o 
   3  12   3        3.92       -1.97      5.54 o 
   4  12   3        0.12        0.38      5.78 o 
  -2  13   3       27.51       31.20      9.37 o 
  -1  13   3      765.35      825.77     21.58 o 
   0  13   3       12.67       12.85      6.73 o 
   1  13   3      812.93      849.51     24.50 o 
   2  13   3        0.01       -1.48      6.07 o 
 -10   0   4      703.85      717.50     38.71 o 
  -9   0   4       53.01       50.77     14.28 o 
  -8   0   4     1266.82     1314.66     38.18 o 
  -7   0   4      195.71      189.75     15.91 o 
  -6   0   4     3413.12     3322.65     77.11 o 
  -5   0   4      123.97      121.62      8.76 o 
  -4   0   4     1626.96     1497.51     27.53 o 
  -3   0   4     1872.05     2125.08     40.73 o 
  -2   0   4     7588.39     7767.01    345.57 o 
  -1   0   4      200.90      248.73      6.17 o 
   0   0   4     1649.24     1658.40     29.01 o 
   1   0   4     1336.92     1273.86     22.85 o 
   2   0   4     4558.43     4557.43     75.73 o 
   3   0   4        0.40       -0.16      2.69 o 
   4   0   4    16465.17    18279.99    770.81 o 
   5   0   4        7.77       -4.46      3.47 o 
   6   0   4     1784.03     1699.32     39.31 o 
   7   0   4       24.41       15.28      5.94 o 
   8   0   4      985.15      975.40     27.93 o 
   9   0   4       19.25       18.36      8.04 o 
  10   0   4      969.29      970.28     45.24 o 
 -10   1   4        4.53       -1.48      8.85 o 
  -9   1   4        0.23       -8.31      7.28 o 
  -8   1   4        1.72       -7.28      4.85 o 
  -7   1   4      199.59      191.95     10.42 o 
  -6   1   4      163.15      172.19     11.29 o 
  -5   1   4       33.22       35.46      3.32 o 
  -4   1   4       22.17       24.64      2.52 o 
  -3   1   4      222.01      201.62      5.06 o 
  -2   1   4      664.59      746.43     11.86 o 
  -1   1   4      193.48      223.61      4.19 o 
   0   1   4     1372.96     1387.30     17.48 o 
   1   1   4       28.44       30.47      2.46 o 
   2   1   4     6721.76     7465.30     86.37 o 
   3   1   4      613.07      574.70     11.48 o 
   4   1   4       16.03       25.36      3.27 o 
   5   1   4      409.70      463.67     10.41 o 
   6   1   4      160.09      130.23      6.21 o 
   7   1   4        4.31        7.04      5.32 o 
   8   1   4       88.63       90.29      7.92 o 
   9   1   4        1.98       -0.99      4.96 o 
  10   1   4        3.92       -2.97      6.66 o 
 -10   2   4      346.95      369.35     20.26 o 
  -9   2   4      185.84      176.27     40.21 o 
  -8   2   4      560.80      553.70     15.65 o 
  -7   2   4       85.46      101.54      7.71 o 
  -6   2   4     1187.82     1175.36     23.57 o 
  -5   2   4       43.42       39.22      3.79 o 
  -4   2   4    10980.24    11016.51    142.12 o 
  -3   2   4      492.23      478.20      9.12 o 
  -2   2   4     7138.74     7091.79     82.07 o 
  -1   2   4       89.13       91.53      2.80 o 
   0   2   4     4401.93     4593.06     54.12 o 
   1   2   4      117.50      111.79      3.42 o 
   2   2   4     8105.25     8334.32    101.92 o 
   3   2   4      589.55      566.74      8.76 o 
   4   2   4     3822.13     3755.09     65.08 o 
   5   2   4      637.15      636.35     12.98 o 
   6   2   4     1764.84     1688.42     32.10 o 
   7   2   4       36.79       31.94      4.68 o 
   8   2   4      552.75      559.82     16.01 o 
   9   2   4       26.72       18.20      5.58 o 
  10   2   4      407.70      443.85     16.85 o 
 -10   3   4       11.25       -1.30      9.25 o 
  -9   3   4       15.61       16.49      8.97 o 
  -8   3   4       13.54        3.57      5.42 o 
  -7   3   4       18.11       29.49      5.79 o 
  -6   3   4        0.23        0.05      3.50 o 
  -5   3   4      161.40      127.81     11.22 o 
  -4   3   4      869.62      894.67     21.61 o 
  -3   3   4       98.06      127.57      4.63 o 
  -2   3   4      278.94      303.77      5.70 o 
  -1   3   4      487.55      498.63      8.18 o 
   0   3   4        7.40       10.53      1.46 o 
   1   3   4     1065.57     1082.87     14.58 o 
   2   3   4      291.54      270.08      5.30 o 
   3   3   4      144.23      138.08      3.97 o 
   4   3   4        1.51       -2.63      1.76 o 
   5   3   4      173.37      213.31      8.31 o 
   6   3   4       15.39       10.71      3.73 o 
   7   3   4      207.06      200.51      8.38 o 
   8   3   4       31.52       30.45      5.25 o 
   9   3   4        3.29      -10.75      8.56 o 
  10   3   4       14.26       16.61      9.67 o 
 -10   4   4      608.97      670.96     27.20 o 
  -9   4   4      200.42      193.49     16.85 o 
  -8   4   4      654.06      669.76     17.64 o 
  -7   4   4        0.81        4.03      5.26 o 
  -6   4   4     1607.79     1552.55     27.51 o 
  -5   4   4        5.62        0.05      2.81 o 
  -4   4   4     5568.33     5424.00     72.85 o 
  -3   4   4       31.70       40.10      2.47 o 
  -2   4   4     1971.03     1824.52     23.45 o 
  -1   4   4     1624.99     1672.15     21.52 o 
   0   4   4     7371.81     7294.42     84.81 o 
   1   4   4      119.24      102.52      5.89 o 
   2   4   4     4458.12     4323.58     51.85 o 
   3   4   4      353.82      370.60      7.04 o 
   4   4   4     3635.53     3528.20     52.81 o 
   5   4   4       25.75       33.14      3.93 o 
   6   4   4      565.42      549.19     13.67 o 
   7   4   4      234.33      221.10     10.07 o 
   8   4   4      958.86      965.31     23.19 o 
   9   4   4        8.64       -1.59     11.73 o 
  -9   5   4       97.75      116.96     13.81 o 
  -8   5   4        0.22       -5.73      5.41 o 
  -7   5   4       19.57       13.72      4.50 o 
  -6   5   4       93.45       84.12     11.28 o 
  -5   5   4        5.26        9.26      3.38 o 
  -4   5   4       63.93       92.34      5.06 o 
  -3   5   4       77.74       95.50      7.56 o 
  -2   5   4       42.21       61.70      3.07 o 
  -1   5   4        0.00        3.35      1.62 o 
   0   5   4     2553.20     2703.45     33.49 o 
   1   5   4       97.21      127.94      4.80 o 
   2   5   4      530.86      472.68      9.74 o 
   3   5   4      137.67      124.29      5.83 o 
   4   5   4       42.05       65.07      6.41 o 
   5   5   4        0.82        2.25      4.63 o 
   6   5   4      206.15      215.86      9.78 o 
   7   5   4       61.97       59.12      6.91 o 
   8   5   4        0.21        1.55      6.51 o 
   9   5   4      153.24      177.90     21.28 o 
  -9   6   4       31.17       22.82     22.84 o 
  -8   6   4      610.30      634.88     17.77 o 
  -7   6   4        9.66       -2.24      4.43 o 
  -6   6   4     1193.50     1161.86     20.96 o 
  -5   6   4        7.67       -1.30      3.49 o 
  -4   6   4     3395.91     3319.03     47.14 o 
  -3   6   4       98.44       95.04      4.42 o 
  -2   6   4     2986.26     2822.61     35.49 o 
  -1   6   4       55.58       61.08      4.18 o 
   0   6   4     2575.43     2378.39     34.11 o 
   1   6   4       68.93       62.56      6.13 o 
   2   6   4     2704.22     2605.29     37.36 o 
   3   6   4       40.12       44.50      3.98 o 
   4   6   4     3695.61     3733.47     75.72 o 
   5   6   4       83.42       78.25      6.77 o 
   6   6   4     1945.88     1925.21     37.38 o 
   7   6   4       76.84       90.30     14.55 o 
   8   6   4      291.98      288.54     12.36 o 
   9   6   4       12.06        4.44     12.68 o 
  -9   7   4       27.43       34.57     14.91 o 
  -8   7   4       10.78       -1.71      8.58 o 
  -7   7   4        2.54        3.48      4.72 o 
  -6   7   4       12.45       11.67      4.47 o 
  -5   7   4      112.24      117.12      6.43 o 
  -4   7   4      406.21      399.41     10.03 o 
  -3   7   4      550.65      545.21     11.64 o 
  -2   7   4      172.17      184.82      6.25 o 
  -1   7   4       46.66       53.12      4.04 o 
   0   7   4       94.96       93.20      7.86 o 
   1   7   4      127.90      141.73      7.85 o 
   2   7   4      470.51      471.10     10.65 o 
   3   7   4       19.69       21.45      4.81 o 
   4   7   4       62.71       58.38      7.93 o 
   5   7   4       10.64       23.94      5.42 o 
   6   7   4       20.26       23.88      5.82 o 
   7   7   4       17.44       15.84      6.16 o 
   8   7   4        1.83        8.06      8.85 o 
  -8   8   4      269.66      284.40     24.18 o 
  -7   8   4       13.42        2.84      5.68 o 
  -6   8   4     1002.52     1020.43     22.83 o 
  -5   8   4       79.34       75.23     10.25 o 
  -4   8   4     1231.06     1261.39     30.37 o 
  -3   8   4       37.43       35.75      5.05 o 
  -2   8   4     1297.85     1274.62     21.22 o 
  -1   8   4       33.29       28.38      3.74 o 
   0   8   4     2671.85     2516.29     36.96 o 
   1   8   4        4.88       -3.69      2.85 o 
   2   8   4     2647.51     2702.68     39.87 o 
   3   8   4      100.06       94.11     10.26 o 
   4   8   4     1195.12     1170.10     20.86 o 
   5   8   4        5.37        0.26      4.92 o 
   6   8   4      860.12      861.21     21.91 o 
   7   8   4        8.41       17.77      6.42 o 
   8   8   4      426.53      454.12     21.60 o 
  -7   9   4        2.10       -7.09      7.08 o 
  -6   9   4       25.62       19.10      7.62 o 
  -5   9   4       26.13       33.03      7.83 o 
  -4   9   4       85.28       97.36      9.46 o 
  -3   9   4       47.77       58.81      7.98 o 
  -2   9   4       77.41       83.69      6.55 o 
  -1   9   4      103.02      113.47      9.03 o 
   0   9   4       28.32       20.45      3.91 o 
   1   9   4      189.04      194.17      7.46 o 
   2   9   4      105.83      103.06     10.12 o 
   3   9   4       41.19       59.55      5.55 o 
   4   9   4        0.80       -0.85      4.00 o 
   5   9   4       33.66       31.24      8.30 o 
   6   9   4       50.08       58.21      7.80 o 
   7   9   4        0.28        4.44     11.89 o 
  -7  10   4       23.48       21.95      8.71 o 
  -6  10   4      428.68      478.00     21.75 o 
  -5  10   4        0.48        2.59      6.97 o 
  -4  10   4     1310.64     1338.57     33.51 o 
  -3  10   4       25.67       18.33      6.63 o 
  -2  10   4      570.50      605.32     15.77 o 
  -1  10   4       80.08       78.05      7.61 o 
   0  10   4     1515.27     1495.01     29.26 o 
   1  10   4        2.27        4.02      4.62 o 
   2  10   4     1108.40     1087.25     23.48 o 
   3  10   4       23.99       21.65      5.37 o 
   4  10   4      304.63      325.27     10.52 o 
   5  10   4        7.25        0.29      7.73 o 
   6  10   4      527.06      573.28     18.38 o 
  -5  11   4        0.05       -4.13      7.27 o 
  -4  11   4        7.94        5.56      7.37 o 
  -3  11   4       10.83       11.71      7.53 o 
  -2  11   4        0.57       -8.44      5.70 o 
  -1  11   4       86.56       77.18      7.46 o 
   0  11   4       79.38       75.77      7.41 o 
   1  11   4       14.81       13.45      5.55 o 
   2  11   4       93.46       90.29      8.90 o 
   3  11   4       24.07       21.81      6.88 o 
   4  11   4        1.03        0.39      5.51 o 
   5  11   4        0.88       18.07     12.37 o 
  -4  12   4      597.98      631.62     40.21 o 
  -3  12   4       51.66       43.48      9.53 o 
  -2  12   4      412.25      431.70     17.80 o 
  -1  12   4        2.61        6.51      5.80 o 
   0  12   4     1004.69     1029.29     23.88 o 
   1  12   4       31.51       28.31      6.69 o 
   2  12   4      529.49      527.29     25.57 o 
   3  12   4       17.36        6.50      6.32 o 
   4  12   4      369.55      386.69     14.28 o 
  -1  13   4        6.13       20.77      9.98 o 
   0  13   4       35.16       41.67      7.98 o 
   1  13   4       27.01       24.29      7.21 o 
 -10   1   5        7.87        5.09     12.84 o 
  -9   1   5      462.76      480.24     21.66 o 
  -8   1   5        0.01       -3.95      5.28 o 
  -7   1   5     1263.62     1292.58     26.44 o 
  -6   1   5      187.20      179.63      9.33 o 
  -5   1   5     1903.60     1883.36     33.33 o 
  -4   1   5       10.45        6.45      2.15 o 
  -3   1   5     9363.12     9556.42    196.25 o 
  -2   1   5      372.82      378.43      6.35 o 
  -1   1   5     4675.33     4576.97     60.17 o 
   0   1   5      105.65      113.27      3.18 o 
   1   1   5     3446.05     3496.31     41.86 o 
   2   1   5      346.08      353.37      6.83 o 
   3   1   5     9885.58     9911.67    147.06 o 
   4   1   5      477.66      483.01     11.06 o 
   5   1   5     3499.38     3622.46     52.71 o 
   6   1   5       56.27       68.81      5.21 o 
   7   1   5      733.79      748.90     25.64 o 
   8   1   5       10.76       -2.56      5.22 o 
   9   1   5      807.11      794.95     21.05 o 
  10   1   5        3.27       -6.66      6.41 o 
 -10   2   5       40.95       36.60     11.43 o 
  -9   2   5        8.33        6.27      8.80 o 
  -8   2   5      124.64      122.75      8.97 o 
  -7   2   5       47.45       41.24      6.27 o 
  -6   2   5       12.15       12.64      4.65 o 
  -5   2   5        6.29        4.05      2.61 o 
  -4   2   5       56.44       78.96      5.12 o 
  -3   2   5     1739.99     1788.42     26.17 o 
  -2   2   5     1232.63     1395.11     18.87 o 
  -1   2   5      493.28      577.30      8.86 o 
   0   2   5      405.74      454.93      8.24 o 
   1   2   5       70.93       88.41      3.40 o 
   2   2   5       56.66       84.04      3.42 o 
   3   2   5      318.94      332.47      6.35 o 
   4   2   5      755.54      715.85     13.64 o 
   5   2   5      458.54      435.42     10.54 o 
   6   2   5      134.72      128.34      6.53 o 
   7   2   5        9.48       10.10      5.69 o 
   8   2   5        3.50       -0.56      5.58 o 
   9   2   5       18.37       12.20      7.81 o 
  10   2   5        0.17        7.93      7.13 o 
 -10   3   5        6.59        7.26      9.98 o 
  -9   3   5      532.91      538.03     22.91 o 
  -8   3   5      187.99      192.76     10.72 o 
  -7   3   5      419.33      407.76     13.02 o 
  -6   3   5        0.01       -1.55      4.41 o 
  -5   3   5     4881.59     4683.96     64.30 o 
  -4   3   5     1042.40     1030.51     17.31 o 
  -3   3   5     7096.20     7045.16     92.70 o 
  -2   3   5       78.39       84.18      5.28 o 
  -1   3   5      534.06      440.97     10.84 o 
   0   3   5        3.93        1.54      1.52 o 
   1   3   5     4764.07     4654.89     61.64 o 
   2   3   5      137.96      124.38      4.06 o 
   3   3   5     4230.96     4120.59     49.77 o 
   4   3   5        9.51        5.87      2.45 o 
   5   3   5     2222.88     2149.94     33.60 o 
   6   3   5       65.93       60.25     11.43 o 
   7   3   5      590.69      580.04     13.97 o 
   8   3   5       14.77       13.46      5.26 o 
   9   3   5      335.74      334.93     16.49 o 
 -10   4   5        2.80       -3.29      9.80 o 
  -9   4   5       24.23        8.63      9.08 o 
  -8   4   5        1.54       -4.73      5.67 o 
  -7   4   5        1.07       -3.30      5.35 o 
  -6   4   5       12.21       13.71      3.95 o 
  -5   4   5        0.94        2.53      3.10 o 
  -4   4   5       36.30       52.06      4.08 o 
  -3   4   5      186.92      194.61      6.07 o 
  -2   4   5      388.98      400.25      7.39 o 
  -1   4   5      461.13      529.22      8.82 o 
   0   4   5        9.96       11.93      1.86 o 
   1   4   5      147.56      125.53      4.29 o 
   2   4   5      442.50      487.59      9.26 o 
   3   4   5       15.16       10.07      2.28 o 
   4   4   5      320.73      329.09      7.06 o 
   5   4   5      345.02      335.18     11.15 o 
   6   4   5       58.66       49.30      6.16 o 
   7   4   5       27.72       23.64      5.82 o 
   8   4   5        0.21        0.66      5.55 o 
   9   4   5        0.56        4.29      6.57 o 
  -9   5   5      680.38      709.31     26.86 o 
  -8   5   5        0.52       -8.69      5.79 o 
  -7   5   5     1151.58     1154.38     24.91 o 
  -6   5   5        2.47       -5.49      3.66 o 
  -5   5   5     2026.51     2038.02     31.45 o 
  -4   5   5        4.24        4.94      3.11 o 
  -3   5   5     2715.27     2663.01     38.17 o 
  -2   5   5       13.71       12.17      2.26 o 
  -1   5   5     3802.91     3679.82     44.92 o 
   0   5   5      168.38      162.09      4.46 o 
   1   5   5     2645.33     2498.17     35.64 o 
   2   5   5       50.84       57.66      4.59 o 
   3   5   5     3370.89     3326.05     46.53 o 
   4   5   5        0.19       -4.24      2.82 o 
   5   5   5     2156.57     2043.27     38.36 o 
   6   5   5       97.63      111.40      8.12 o 
   7   5   5      756.31      739.76     24.74 o 
   8   5   5        3.15       -5.06      5.55 o 
   9   5   5      532.04      545.88     23.68 o 
  -9   6   5        1.87       -6.37      8.44 o 
  -8   6   5       22.63       16.41      6.89 o 
  -7   6   5        2.20       -5.05      5.40 o 
  -6   6   5      115.70      110.72      9.35 o 
  -5   6   5      261.31      253.39      9.08 o 
  -4   6   5       34.15       39.56      4.58 o 
  -3   6   5       92.02       81.74      4.91 o 
  -2   6   5        3.66        7.08      2.33 o 
  -1   6   5      106.51      100.77      7.22 o 
   0   6   5       12.17       12.74      2.88 o 
   1   6   5       52.23       72.56      4.72 o 
   2   6   5       67.07       67.50      4.61 o 
   3   6   5      137.46      144.80      8.54 o 
   4   6   5      170.94      172.75      6.86 o 
   5   6   5      456.91      455.80     15.23 o 
   6   6   5       63.78       77.33      7.51 o 
   7   6   5       61.54       53.21      7.90 o 
   8   6   5       30.57       17.42      6.57 o 
   9   6   5        1.97        5.82      9.67 o 
  -8   7   5        0.47       -9.98      7.34 o 
  -7   7   5      359.83      371.75     13.67 o 
  -6   7   5       48.79       51.05      5.65 o 
  -5   7   5      547.75      546.15     12.92 o 
  -4   7   5      153.23      161.83      7.11 o 
  -3   7   5     4743.06     4744.30     74.52 o 
  -2   7   5       26.64       19.10      3.31 o 
  -1   7   5     1973.32     1880.57     28.64 o 
   0   7   5       91.51      106.29      8.53 o 
   1   7   5     3812.60     3731.68     52.36 o 
   2   7   5       98.09       74.41      5.13 o 
   3   7   5     2386.52     2342.37     35.29 o 
   4   7   5      145.76      124.31      8.48 o 
   5   7   5     1231.59     1174.50     26.01 o 
   6   7   5      205.54      199.18     10.48 o 
   7   7   5      829.22      813.31     21.60 o 
   8   7   5       23.33       11.26      6.88 o 
  -8   8   5      156.73      165.10     44.16 o 
  -7   8   5        9.39        8.76      7.32 o 
  -6   8   5        9.42       12.71      8.44 o 
  -5   8   5      191.61      206.25     12.10 o 
  -4   8   5        3.00        2.79      4.17 o 
  -3   8   5      395.36      371.64     11.49 o 
  -2   8   5      809.43      779.03     15.02 o 
  -1   8   5      106.31      102.81      6.24 o 
   0   8   5       37.08       48.70      5.12 o 
   1   8   5        0.32        2.63      3.21 o 
   2   8   5       58.50       67.43      5.18 o 
   3   8   5       17.83       22.19      4.34 o 
   4   8   5        4.83        5.86      5.43 o 
   5   8   5       55.02       51.07      6.96 o 
   6   8   5       34.92       27.77      6.62 o 
   7   8   5       10.33        5.58      6.25 o 
  -7   9   5      439.78      439.67     24.07 o 
  -6   9   5       88.74       85.35     10.24 o 
  -5   9   5      960.12     1007.77     27.74 o 
  -4   9   5       63.77       70.84      8.99 o 
  -3   9   5      898.96      845.99     23.78 o 
  -2   9   5       93.20       88.43     12.84 o 
  -1   9   5      338.15      348.09     10.78 o 
   0   9   5      218.88      214.95      7.82 o 
   1   9   5     1362.38     1299.30     22.67 o 
   2   9   5       22.60       23.46      4.66 o 
   3   9   5     1202.75     1218.80     22.03 o 
   4   9   5       10.14        5.11      4.73 o 
   5   9   5      277.71      297.06     24.64 o 
   6   9   5        0.30       -8.41      5.61 o 
   7   9   5      618.22      664.44     24.31 o 
  -6  10   5        2.99        6.41      7.54 o 
  -5  10   5      116.99      147.34     12.75 o 
  -4  10   5       10.60       14.60      7.28 o 
  -3  10   5        0.06        2.02      6.25 o 
  -2  10   5       17.17       22.83      7.10 o 
  -1  10   5        6.22        6.99      4.90 o 
   0  10   5       23.44       20.77      6.09 o 
   1  10   5        5.65        2.95      4.58 o 
   2  10   5      222.79      227.42      8.95 o 
   3  10   5        3.42       -0.69      4.38 o 
   4  10   5       15.48       13.71      4.96 o 
   5  10   5        0.22       -6.23      9.35 o 
   6  10   5       19.43        9.96      6.98 o 
  -5  11   5      400.51      411.69     17.95 o 
  -4  11   5       47.67       48.54      9.56 o 
  -3  11   5      751.21      748.63     23.65 o 
  -2  11   5        1.32        0.83      6.75 o 
  -1  11   5      885.67      890.22     21.28 o 
   0  11   5        7.13        2.67      5.02 o 
   1  11   5     1059.29     1019.81     23.37 o 
   2  11   5        7.26        6.85      5.58 o 
   3  11   5      226.88      240.49     12.98 o 
   4  11   5        0.69       -5.54      5.61 o 
   5  11   5      602.82      632.66     35.77 o 
  -3  12   5       35.72       31.02      8.96 o 
  -2  12   5       30.45       27.94      8.88 o 
  -1  12   5       38.35       44.46      9.33 o 
   0  12   5        5.71       11.16      6.02 o 
   1  12   5       35.15       28.60      6.91 o 
   2  12   5       29.41       38.37      8.10 o 
   3  12   5       19.56       13.32      7.10 o 
 -10   0   6      358.40      369.41     28.98 o 
  -9   0   6      101.42       96.73     21.43 o 
  -8   0   6      800.22      778.67     28.70 o 
  -7   0   6        1.90       -5.07      7.77 o 
  -6   0   6     3380.26     3416.52     80.62 o 
  -5   0   6     1208.73     1198.01     33.43 o 
  -4   0   6     2738.49     2499.90     58.96 o 
  -3   0   6       36.48       47.47      3.39 o 
  -2   0   6     5246.54     5220.25     87.22 o 
  -1   0   6      880.77      931.02     18.39 o 
   0   0   6      471.05      469.85     10.98 o 
   1   0   6      393.03      421.95     10.29 o 
   2   0   6     3975.53     4171.32     70.77 o 
   3   0   6     3657.44     4085.78     69.52 o 
   4   0   6     3262.71     3143.22     69.04 o 
   5   0   6      132.20      138.24      8.88 o 
   6   0   6     1196.47     1113.37     29.25 o 
   7   0   6        3.08        4.75      5.94 o 
   8   0   6      747.20      713.26     23.93 o 
   9   0   6       80.45       82.20     14.92 o 
 -10   1   6        0.26       -8.44      9.06 o 
  -9   1   6       20.13       17.33      7.03 o 
  -8   1   6      168.85      143.77      9.65 o 
  -7   1   6        0.17       -4.81      4.71 o 
  -6   1   6       36.02       38.15      5.61 o 
  -5   1   6        1.87       -1.76      3.85 o 
  -4   1   6      379.71      403.09      8.67 o 
  -3   1   6        4.85        2.97      1.65 o 
  -2   1   6      216.38      223.37      5.78 o 
  -1   1   6      136.76      139.35      3.88 o 
   0   1   6      149.43      164.44      4.19 o 
   1   1   6      887.00      978.83     13.77 o 
   2   1   6      158.00      156.36      4.33 o 
   3   1   6      250.39      258.70      6.02 o 
   4   1   6      431.23      455.82     10.42 o 
   5   1   6      103.73      107.92      5.79 o 
   6   1   6       99.54       84.39      5.87 o 
   7   1   6        0.19       -3.47      3.86 o 
   8   1   6       49.71       35.61      6.77 o 
   9   1   6        7.32        7.67      6.52 o 
 -10   2   6      434.14      458.78     23.43 o 
  -9   2   6        0.61       -2.57      6.33 o 
  -8   2   6      297.42      303.49     12.16 o 
  -7   2   6       76.49       75.16      7.43 o 
  -6   2   6      818.60      774.58     18.31 o 
  -5   2   6       95.25      115.79      7.18 o 
  -4   2   6     5184.48     5123.74     68.91 o 
  -3   2   6       85.19       94.26     10.59 o 
  -2   2   6     4616.00     4802.79     57.26 o 
  -1   2   6      293.77      321.75      6.24 o 
   0   2   6     3466.50     3544.41     42.95 o 
   1   2   6      260.08      304.36      6.07 o 
   2   2   6     5386.51     5351.26     63.46 o 
   3   2   6      222.13      263.33      6.41 o 
   4   2   6     4436.96     4316.14     61.53 o 
   5   2   6       89.45       88.58      5.53 o 
   6   2   6     1760.39     1730.00     38.35 o 
   7   2   6       72.29       67.28      6.20 o 
   8   2   6      355.87      361.44     14.68 o 
   9   2   6        1.50       -0.73      5.33 o 
 -10   3   6       14.92       20.14     10.31 o 
  -9   3   6        0.48       -4.12      6.08 o 
  -8   3   6        9.80        3.11      5.84 o 
  -7   3   6       35.27       24.93      6.16 o 
  -6   3   6       50.15       55.37      6.36 o 
  -5   3   6      174.77      162.25      7.83 o 
  -4   3   6       37.46       47.97      5.59 o 
  -3   3   6      364.70      378.84      9.03 o 
  -2   3   6       14.73       10.93      2.07 o 
  -1   3   6      299.78      365.48      6.96 o 
   0   3   6      272.35      314.04      7.37 o 
   1   3   6      264.43      279.82      5.95 o 
   2   3   6        2.66        1.89      2.12 o 
   3   3   6        6.97        2.82      2.07 o 
   4   3   6      198.75      179.16      7.40 o 
   5   3   6      168.68      164.49     11.95 o 
   6   3   6       84.44       72.26      6.32 o 
   7   3   6        1.82       -1.58      5.16 o 
   8   3   6        0.39       -0.62      5.63 o 
   9   3   6        6.24        5.06      6.55 o 
  -9   4   6        0.19       -6.50      7.27 o 
  -8   4   6      477.59      468.22     15.23 o 
  -7   4   6      164.43      150.19      9.48 o 
  -6   4   6     1770.00     1742.25     33.12 o 
  -5   4   6      188.77      184.79      7.00 o 
  -4   4   6     1970.83     1896.28     28.93 o 
  -3   4   6      298.30      331.95      8.32 o 
  -2   4   6     5591.39     5644.30     67.26 o 
  -1   4   6      606.21      708.10     11.24 o 
   0   4   6     3179.34     3010.70     37.51 o 
   1   4   6      350.31      320.60      6.63 o 
   2   4   6     3302.05     3292.87     40.85 o 
   3   4   6      115.19      126.48      4.59 o 
   4   4   6     4553.17     4553.48     65.17 o 
   5   4   6      369.71      363.70     11.99 o 
   6   4   6      341.98      351.50     12.32 o 
   7   4   6        3.68       -6.30      5.16 o 
   8   4   6      723.12      746.43     20.61 o 
   9   4   6        0.35       -9.58      6.39 o 
  -9   5   6        0.09       -7.05      7.63 o 
  -8   5   6        5.03       -2.38      5.98 o 
  -7   5   6        3.97        9.26      5.61 o 
  -6   5   6        9.66        2.82      5.14 o 
  -5   5   6        3.12        2.57      3.47 o 
  -4   5   6      298.65      285.01      8.46 o 
  -3   5   6       59.12       76.36      4.77 o 
  -2   5   6        7.22        0.57      2.04 o 
  -1   5   6       75.03       70.13      3.58 o 
   0   5   6       68.71       58.85      3.57 o 
   1   5   6       58.81       74.67      5.31 o 
   2   5   6       80.70       94.99      5.83 o 
   3   5   6        2.03       -0.97      2.91 o 
   4   5   6      835.24      775.82     18.59 o 
   5   5   6      339.83      344.94     12.21 o 
   6   5   6       36.89       32.40      6.01 o 
   7   5   6      145.45      146.37      9.68 o 
   8   5   6       31.82       37.34      7.48 o 
   9   5   6        9.39       11.21      7.23 o 
  -9   6   6       15.90        5.93      8.25 o 
  -8   6   6      546.80      640.82     18.33 o 
  -7   6   6       47.45       29.40      8.41 o 
  -6   6   6      781.75      764.68     19.83 o 
  -5   6   6       67.97       62.20      5.42 o 
  -4   6   6     2209.23     2118.36     32.43 o 
  -3   6   6       66.10       54.56      4.50 o 
  -2   6   6     3072.45     2997.31     42.31 o 
  -1   6   6      188.68      174.62      6.21 o 
   0   6   6     1283.81     1214.54     20.16 o 
   1   6   6      102.22      115.49      6.43 o 
   2   6   6     1892.67     1728.55     27.00 o 
   3   6   6       79.99       71.95      8.39 o 
   4   6   6     1418.01     1406.06     25.76 o 
   5   6   6       28.08       38.07      6.51 o 
   6   6   6     1300.84     1281.28     28.37 o 
   7   6   6       24.79       22.56      6.78 o 
   8   6   6      394.54      403.04     15.54 o 
  -8   7   6       12.83       11.84      7.10 o 
  -7   7   6        1.93       -7.07      5.67 o 
  -6   7   6      114.87      104.08     12.49 o 
  -5   7   6      185.58      185.27     13.33 o 
  -4   7   6      194.24      186.35     17.49 o 
  -3   7   6      265.47      245.54      9.23 o 
  -2   7   6       40.56       45.21      7.28 o 
  -1   7   6      111.04      120.01      8.28 o 
   0   7   6       24.86       19.35      3.93 o 
   1   7   6       74.47       95.31      5.67 o 
   2   7   6       96.15       89.89      5.66 o 
   3   7   6       26.92       26.20      5.07 o 
   4   7   6       94.03       82.71      6.57 o 
   5   7   6       23.03       35.71      6.34 o 
   6   7   6        0.05       -1.47      5.52 o 
   7   7   6        1.30        1.28      6.01 o 
   8   7   6        0.06        0.50      6.62 o 
  -8   8   6      480.71      549.13     38.59 o 
  -7   8   6       71.35       33.56     35.70 o 
  -6   8   6      465.36      486.01     14.67 o 
  -5   8   6       28.22       17.38      5.29 o 
  -4   8   6      784.35      799.70     18.76 o 
  -3   8   6       96.10       66.02      6.60 o 
  -2   8   6     1437.93     1390.26     27.09 o 
  -1   8   6        5.98        2.92      3.26 o 
   0   8   6      838.58      855.48     20.72 o 
   1   8   6       25.21       21.72      4.18 o 
   2   8   6     2341.33     2290.36     35.26 o 
   3   8   6       32.84       35.50      4.95 o 
   4   8   6      718.62      693.78     16.74 o 
   5   8   6        5.51        1.24      5.67 o 
   6   8   6      597.99      609.19     18.67 o 
   7   8   6       10.67        0.48      6.38 o 
  -7   9   6        5.87       -7.45     10.99 o 
  -6   9   6        5.17       -3.18      7.14 o 
  -5   9   6        0.12        2.50      6.73 o 
  -4   9   6        1.35       -3.38      6.18 o 
  -3   9   6       80.37       73.00      6.83 o 
  -2   9   6        0.01       -2.79      4.31 o 
  -1   9   6        4.59        5.21      3.91 o 
   0   9   6       93.95       82.90      6.08 o 
   1   9   6       69.19       68.81      5.69 o 
   2   9   6       52.50       46.08      5.24 o 
   3   9   6       16.13       21.46      5.38 o 
   4   9   6        1.60       -8.62      5.75 o 
   5   9   6        6.81        2.41      5.94 o 
   6   9   6        0.24       -3.87      6.34 o 
  -6  10   6      269.13      290.24     15.60 o 
  -5  10   6       35.24       34.77      8.63 o 
  -4  10   6      539.67      537.96     19.40 o 
  -3  10   6        8.59        7.69      6.84 o 
  -2  10   6     1416.12     1395.40     34.62 o 
  -1  10   6      174.90      197.25     12.69 o 
   0  10   6      940.92      969.36     21.88 o 
   1  10   6       35.18       46.19      5.62 o 
   2  10   6      731.47      801.77     17.45 o 
   3  10   6       49.74       45.48      6.03 o 
   4  10   6      669.46      639.56     23.85 o 
   5  10   6        0.29       -1.48      6.26 o 
  -5  11   6        1.28        1.76      7.72 o 
  -4  11   6        1.54        0.33      7.06 o 
  -3  11   6        1.09        6.31      7.19 o 
  -2  11   6       47.43       46.11     10.82 o 
  -1  11   6        0.95       -3.64      6.84 o 
   0  11   6        0.01       -2.93      5.12 o 
   1  11   6        0.01        6.55      5.71 o 
   2  11   6       28.31       14.95      5.98 o 
   3  11   6        2.73        2.14      5.74 o 
   4  11   6       67.41       68.79     11.11 o 
  -3  12   6        0.59       -2.91      7.64 o 
  -2  12   6      678.46      728.75     24.22 o 
  -1  12   6        6.54        6.85      9.00 o 
   0  12   6      613.06      608.89     17.65 o 
   1  12   6       18.14       15.47      6.79 o 
   2  12   6      328.53      337.60     13.43 o 
 -10   1   7       11.97       -6.88      9.16 o 
  -9   1   7      436.59      440.56     15.45 o 
  -8   1   7        6.16        1.19      5.78 o 
  -7   1   7      583.84      545.07     15.61 o 
  -6   1   7       12.70       10.63      5.05 o 
  -5   1   7     2558.21     2525.53     43.47 o 
  -4   1   7        7.83        6.26      3.83 o 
  -3   1   7     1993.44     1926.57     33.25 o 
  -2   1   7      398.42      416.29      7.51 o 
  -1   1   7     2592.69     2489.76     31.28 o 
   0   1   7       92.46      101.54      5.26 o 
   1   1   7     5460.13     5518.38     65.75 o 
   2   1   7      573.64      603.38      9.95 o 
   3   1   7     1760.89     1706.31     24.61 o 
   4   1   7        0.10       -2.46      2.87 o 
   5   1   7     1924.80     1800.99     29.62 o 
   6   1   7      188.28      187.57      8.02 o 
   7   1   7      795.15      819.35     17.94 o 
   8   1   7       76.18       76.91      8.41 o 
   9   1   7      382.91      398.70     17.30 o 
  -9   2   7        1.80       -7.36      6.33 o 
  -8   2   7        5.84       -4.01      5.80 o 
  -7   2   7       12.84        8.77      5.77 o 
  -6   2   7      465.30      468.98     13.99 o 
  -5   2   7        0.46       -0.97      5.30 o 
  -4   2   7        0.01       -1.20      2.54 o 
  -3   2   7        6.80        7.08      2.67 o 
  -2   2   7        1.21        1.07      1.76 o 
  -1   2   7     1419.08     1514.28     20.32 o 
   0   2   7      448.64      460.35      8.27 o 
   1   2   7      339.82      339.47      6.93 o 
   2   2   7        0.18       -1.29      1.83 o 
   3   2   7        1.40        0.52      2.50 o 
   4   2   7        0.08        1.22      3.06 o 
   5   2   7      193.75      190.81      7.68 o 
   6   2   7      109.79      108.89      6.81 o 
   7   2   7      111.64      107.27      7.41 o 
   8   2   7       48.74       36.48      7.58 o 
   9   2   7       56.29       63.94      7.83 o 
  -9   3   7      503.89      494.64     16.50 o 
  -8   3   7       30.40       27.01      7.00 o 
  -7   3   7      670.71      695.87     18.29 o 
  -6   3   7      549.75      550.67     15.24 o 
  -5   3   7     2182.96     2132.91     38.07 o 
  -4   3   7        2.66        2.10      2.87 o 
  -3   3   7     3692.92     3591.16     50.07 o 
  -2   3   7       13.69       10.74      2.35 o 
  -1   3   7     6601.62     6787.90     80.40 o 
   0   3   7      484.72      507.44      9.99 o 
   1   3   7     1382.26     1377.51     19.09 o 
   2   3   7      109.63      110.34      5.41 o 
   3   3   7     3747.44     3752.06     49.86 o 
   4   3   7       10.14       15.68      7.36 o 
   5   3   7     2883.03     2851.46     43.72 o 
   6   3   7        6.75        1.39      4.23 o 
   7   3   7      590.81      558.89     16.86 o 
   8   3   7       21.58       13.19      6.49 o 
   9   3   7      399.19      415.90     16.02 o 
  -9   4   7       17.94       21.87      7.73 o 
  -8   4   7        3.36       -5.27      6.06 o 
  -7   4   7        2.89        0.65      5.55 o 
  -6   4   7      137.56      111.15     11.42 o 
  -5   4   7       73.35       73.88      9.32 o 
  -4   4   7       10.83        5.75      3.62 o 
  -3   4   7      547.10      531.12     19.82 o 
  -2   4   7      275.82      258.82      6.25 o 
  -1   4   7        5.78        8.72      2.44 o 
   0   4   7      304.66      301.14      6.73 o 
   1   4   7        0.04       -0.18      3.22 o 
   2   4   7       10.04        9.66      2.60 o 
   3   4   7      294.68      303.02     10.06 o 
   4   4   7        0.01       -5.85      3.90 o 
   5   4   7       31.22       27.53      5.82 o 
   6   4   7      123.03      128.97     11.31 o 
   7   4   7       78.47       71.09      7.98 o 
   8   4   7        4.39       -3.13      6.23 o 
   9   4   7        5.22        2.63      6.96 o 
  -9   5   7      249.01      273.88     13.63 o 
  -8   5   7       14.21       10.76      6.92 o 
  -7   5   7      707.83      743.42     19.53 o 
  -6   5   7       81.39       73.30      7.52 o 
  -5   5   7     2132.20     2042.33     34.66 o 
  -4   5   7       60.64       43.34      5.25 o 
  -3   5   7     1698.85     1651.95     25.90 o 
  -2   5   7       13.53       19.42      3.40 o 
  -1   5   7     2463.78     2532.98     32.76 o 
   0   5   7        0.17       -3.18      2.64 o 
   1   5   7     1894.24     1878.59     28.60 o 
   2   5   7      250.46      258.06      7.73 o 
   3   5   7     2907.39     2791.61     40.52 o 
   4   5   7       75.22       75.72      8.04 o 
   5   5   7      531.36      487.78     17.69 o 
   6   5   7       58.92       41.82      6.87 o 
   7   5   7      651.43      613.75     22.13 o 
   8   5   7       25.12       15.18      7.13 o 
  -8   6   7        1.62       -4.62      6.46 o 
  -7   6   7      130.86      132.50      9.62 o 
  -6   6   7        0.96       -0.31      5.20 o 
  -5   6   7      149.34      155.10     15.51 o 
  -4   6   7        0.21        0.99      3.59 o 
  -3   6   7      121.09      112.36     11.14 o 
  -2   6   7       22.44       26.84      4.51 o 
  -1   6   7        4.15        6.13      3.07 o 
   0   6   7       23.63       15.98      3.62 o 
   1   6   7       51.39       41.25      4.29 o 
   2   6   7      352.37      343.68     13.40 o 
   3   6   7      156.38      152.37     11.45 o 
   4   6   7      265.26      275.87     11.48 o 
   5   6   7       31.57       27.19      6.14 o 
   6   6   7        3.01        2.03      5.95 o 
   7   6   7        5.33       -1.36      6.11 o 
   8   6   7        0.09       -4.05      6.34 o 
  -8   7   7        1.00       -9.11      6.43 o 
  -7   7   7      248.84      249.54     12.15 o 
  -6   7   7       40.12       26.38     18.16 o 
  -5   7   7      310.86      334.47     12.74 o 
  -4   7   7       83.99       66.93      6.77 o 
  -3   7   7     1035.50      998.68     21.29 o 
  -2   7   7      137.71      132.30      7.74 o 
  -1   7   7     1404.91     1397.79     23.21 o 
   0   7   7        7.98        9.75      3.57 o 
   1   7   7     1725.87     1667.73     26.91 o 
   2   7   7       12.15       11.88      4.04 o 
   3   7   7      728.74      706.30     16.93 o 
   4   7   7      130.26      118.83      8.64 o 
   5   7   7     1532.70     1550.20     32.93 o 
   6   7   7       13.74        4.87      6.28 o 
   7   7   7      419.47      416.94     22.25 o 
  -7   8   7        0.49        1.03      7.61 o 
  -6   8   7       42.65       44.02     10.21 o 
  -5   8   7       28.16       14.63      5.58 o 
  -4   8   7        0.03       -4.09      4.63 o 
  -3   8   7        2.41        1.13      4.57 o 
  -2   8   7      225.36      261.54     10.15 o 
  -1   8   7      582.25      577.39     12.96 o 
   0   8   7      142.98      150.99      8.97 o 
   1   8   7      197.98      193.93      8.96 o 
   2   8   7       19.54       24.61      4.71 o 
   3   8   7        2.99        4.87      4.99 o 
   4   8   7       19.52       27.16      6.39 o 
   5   8   7       51.30       57.28      9.53 o 
   6   8   7        4.61       14.46      6.94 o 
   7   8   7        7.80       -4.88      6.53 o 
  -6   9   7       31.98       24.05      8.58 o 
  -5   9   7      385.48      421.18     20.06 o 
  -4   9   7       26.11       20.31      6.07 o 
  -3   9   7     1211.54     1202.80     25.54 o 
  -2   9   7       18.22       12.43      6.23 o 
  -1   9   7     1884.46     1886.56     35.22 o 
   0   9   7       63.02       73.64      6.07 o 
   1   9   7      234.06      248.14     12.92 o 
   2   9   7        2.56       -3.88      4.07 o 
   3   9   7      945.37      927.80     18.85 o 
   4   9   7       12.47        9.04      6.32 o 
   5   9   7      592.55      662.93     25.02 o 
   6   9   7       12.27       16.40      7.33 o 
  -5  10   7        2.13       -8.84      7.09 o 
  -4  10   7        0.16       -9.42      6.28 o 
  -3  10   7       66.98       52.61      9.00 o 
  -2  10   7        5.71        4.66      7.15 o 
  -1  10   7       24.86       21.28      5.79 o 
   0  10   7      134.99      153.94      8.71 o 
   1  10   7       43.78       34.19      5.67 o 
   2  10   7        2.79        6.24      4.57 o 
   3  10   7      109.13      114.81      7.90 o 
   4  10   7        1.55       -1.14      7.73 o 
   5  10   7       16.20       14.38      7.51 o 
  -4  11   7       40.08       44.90      9.79 o 
  -3  11   7      567.79      578.10     30.30 o 
  -2  11   7       33.13       34.83      8.61 o 
  -1  11   7      697.83      652.39     21.88 o 
   0  11   7       16.91       10.81      7.55 o 
   1  11   7      503.11      501.19     15.69 o 
   2  11   7       43.82       30.77      6.98 o 
   3  11   7      541.40      556.31     16.48 o 
  -1  12   7       11.48        5.18      7.93 o 
   0  12   7        0.24        0.78      7.88 o 
   1  12   7       35.86       32.82      7.34 o 
  -9   0   8       75.88       73.38     13.65 o 
  -8   0   8      576.70      570.48     24.47 o 
  -7   0   8       21.26       18.43      8.67 o 
  -6   0   8     1331.32     1353.02     38.93 o 
  -5   0   8       14.59       30.03      7.47 o 
  -4   0   8     3343.68     3360.17     78.12 o 
  -3   0   8     2096.23     2124.01     57.55 o 
  -2   0   8      933.95      880.04     25.09 o 
  -1   0   8      145.10      141.19      6.33 o 
   0   0   8     4282.02     4457.30     76.37 o 
   1   0   8      254.96      232.41      8.37 o 
   2   0   8     2300.39     2270.69     41.78 o 
   3   0   8      117.41      100.13      8.10 o 
   4   0   8      410.93      447.77     15.69 o 
   5   0   8       59.25       74.58      7.96 o 
   6   0   8      707.63      711.77     22.53 o 
   7   0   8       18.85       24.89      7.96 o 
   8   0   8      441.07      405.26     18.58 o 
   9   0   8       56.09       46.01     10.99 o 
  -9   1   8        0.34       -5.96      6.58 o 
  -8   1   8       25.52       15.39      6.67 o 
  -7   1   8      231.66      244.74     11.00 o 
  -6   1   8       38.30       31.58      6.06 o 
  -5   1   8      191.70      177.25      9.02 o 
  -4   1   8       30.35       22.90      4.96 o 
  -3   1   8       36.23       27.41      3.32 o 
  -2   1   8      229.34      230.86      5.67 o 
  -1   1   8      440.01      451.20      8.35 o 
   0   1   8      121.04      114.39      6.19 o 
   1   1   8      283.98      305.54      6.74 o 
   2   1   8       76.36       75.54      4.33 o 
   3   1   8      187.17      192.86      6.95 o 
   4   1   8      109.21      107.48      6.07 o 
   5   1   8       80.46       83.66      5.95 o 
   6   1   8      179.49      172.21      8.34 o 
   7   1   8       19.82       16.03      5.21 o 
   8   1   8       40.41       27.66      6.30 o 
   9   1   8        0.79       -8.11      6.54 o 
  -9   2   8        1.32       -8.55      6.56 o 
  -8   2   8      695.07      681.93     23.46 o 
  -7   2   8       20.72       27.49      6.62 o 
  -6   2   8      406.26      401.93     13.78 o 
  -5   2   8      287.54      272.99     11.96 o 
  -4   2   8     2276.37     2135.57     44.76 o 
  -3   2   8       54.24       45.04      5.31 o 
  -2   2   8     2055.40     1997.21     26.28 o 
  -1   2   8       22.75       19.57      2.66 o 
   0   2   8     3564.13     3605.68     44.56 o 
   1   2   8      175.89      169.06      5.25 o 
   2   2   8     2131.21     2107.70     27.77 o 
   3   2   8        0.11       -3.69      3.06 o 
   4   2   8     1891.99     1846.17     30.00 o 
   5   2   8       33.69       24.99      4.64 o 
   6   2   8     1931.50     1811.19     31.07 o 
   7   2   8       40.29       27.58      5.73 o 
   8   2   8      498.25      495.13     14.56 o 
  -9   3   8        2.88       -0.35      7.16 o 
  -8   3   8       22.52       32.00      7.39 o 
  -7   3   8        2.84        0.71      5.72 o 
  -6   3   8       26.01       27.67      6.14 o 
  -5   3   8        4.85        2.48      4.61 o 
  -4   3   8       30.45       32.03      4.17 o 
  -3   3   8       57.16       65.79      4.55 o 
  -2   3   8       29.09       24.71      5.01 o 
  -1   3   8        1.00        1.89      2.53 o 
   0   3   8      387.85      435.04      8.51 o 
   1   3   8      217.82      269.84      7.59 o 
   2   3   8      156.76      143.40      6.52 o 
   3   3   8       35.79       28.44      3.99 o 
   4   3   8      123.47      111.05      7.84 o 
   5   3   8       20.69       27.12      4.74 o 
   6   3   8       14.47       11.84      5.97 o 
   7   3   8        9.71       11.13      6.26 o 
   8   3   8        7.89       -2.73      6.66 o 
  -9   4   8        0.31      -10.20      6.80 o 
  -8   4   8      541.72      576.54     17.77 o 
  -7   4   8       60.61       46.79      7.56 o 
  -6   4   8     1260.71     1232.44     52.76 o 
  -5   4   8       55.71       60.32      7.05 o 
  -4   4   8      913.79      906.53     21.41 o 
  -3   4   8        0.02       -4.04      2.69 o 
  -2   4   8     3050.95     3107.53     44.16 o 
  -1   4   8       23.62       32.48      3.30 o 
   0   4   8     3187.37     3137.65     44.26 o 
   1   4   8      110.05      108.13      5.44 o 
   2   4   8     3466.35     3445.42     52.86 o 
   3   4   8      823.86      816.80     16.93 o 
   4   4   8     1312.19     1313.12     27.57 o 
   5   4   8      156.32      152.54      9.33 o 
   6   4   8      836.50      786.01     20.67 o 
   7   4   8        2.75       -8.95      5.97 o 
   8   4   8      536.20      554.44     18.53 o 
  -8   5   8       40.17       31.16      8.12 o 
  -7   5   8      168.25      156.45     10.56 o 
  -6   5   8       51.31       47.78      7.15 o 
  -5   5   8      149.86      163.57      9.28 o 
  -4   5   8      151.21      135.32     13.55 o 
  -3   5   8       97.85      123.30      8.49 o 
  -2   5   8        2.65       -0.35      2.94 o 
  -1   5   8      273.47      275.36      9.07 o 
   0   5   8       18.15       17.15      3.72 o 
   1   5   8       28.47       30.57      4.82 o 
   2   5   8       37.51       36.99      4.44 o 
   3   5   8       96.53      107.07      6.86 o 
   4   5   8      502.38      491.22     14.90 o 
   5   5   8       13.38       13.69      5.82 o 
   6   5   8        0.01       -2.38      5.58 o 
   7   5   8       13.23        9.39      6.77 o 
   8   5   8        6.25        9.81      7.20 o 
  -8   6   8      206.42      237.41     17.43 o 
  -7   6   8       55.18       62.41     10.30 o 
  -6   6   8      524.86      580.00     16.62 o 
  -5   6   8       18.43       18.15      4.67 o 
  -4   6   8     1713.90     1670.81     81.85 o 
  -3   6   8       70.99       67.83     11.44 o 
  -2   6   8      976.31      941.09     20.13 o 
  -1   6   8        3.73       -3.90      3.18 o 
   0   6   8     2318.21     2311.85     34.75 o 
   1   6   8       23.60       18.18      4.06 o 
   2   6   8      624.81      616.54     13.32 o 
   3   6   8      350.23      353.71     13.62 o 
   4   6   8      691.42      692.07     18.90 o 
   5   6   8      106.31      109.14      8.94 o 
   6   6   8      880.78      891.02     23.18 o 
   7   6   8       25.47       33.52      7.70 o 
  -7   7   8       25.50       21.36      8.98 o 
  -6   7   8       75.24       65.33     20.06 o 
  -5   7   8       25.70       14.17      6.12 o 
  -4   7   8        5.47       -0.04      4.55 o 
  -3   7   8       44.40       43.73      7.33 o 
  -2   7   8       66.20       50.12      7.28 o 
  -1   7   8      146.95      164.91      9.89 o 
   0   7   8      100.08       96.12      6.16 o 
   1   7   8       17.27       11.66      4.02 o 
   2   7   8        6.45        4.06      4.60 o 
   3   7   8       24.64       19.21      5.33 o 
   4   7   8       87.21       91.01      8.54 o 
   5   7   8        4.06        8.36      6.05 o 
   6   7   8       51.85       57.55     10.87 o 
   7   7   8        5.63        4.54      7.06 o 
  -7   8   8       15.66        4.03      8.42 o 
  -6   8   8      276.17      270.48     16.67 o 
  -5   8   8        7.22        1.63      5.52 o 
  -4   8   8      604.91      622.65     29.44 o 
  -3   8   8        7.97       -6.71      4.47 o 
  -2   8   8     1092.37     1054.71     25.48 o 
  -1   8   8      123.71      115.22      8.86 o 
   0   8   8      650.28      651.98     14.49 o 
   1   8   8       36.43       31.71      5.08 o 
   2   8   8      434.66      416.97     11.50 o 
   3   8   8        0.05       -4.61      4.64 o 
   4   8   8     1190.26     1220.93     28.24 o 
   5   8   8        1.00       -8.60      5.73 o 
   6   8   8      307.43      251.82     19.82 o 
  -6   9   8        0.64       -5.39     15.22 o 
  -5   9   8       19.27       26.48      6.75 o 
  -4   9   8       48.44       48.57      7.16 o 
  -3   9   8       31.07       34.74      9.34 o 
  -2   9   8        0.03        0.55      5.38 o 
  -1   9   8        8.49       23.68      6.03 o 
   0   9   8      102.63       99.82      8.37 o 
   1   9   8        0.74        0.20      4.34 o 
   2   9   8       11.10        3.16      4.61 o 
   3   9   8        0.02       -2.95      5.89 o 
   4   9   8        0.28       -1.93      6.15 o 
   5   9   8       12.63       12.03      7.01 o 
  -5  10   8        8.95        2.34      7.81 o 
  -4  10   8      325.06      311.83     15.59 o 
  -3  10   8       42.44       52.39      9.50 o 
  -2  10   8      866.11      812.24     20.48 o 
  -1  10   8        0.00       -3.45      5.55 o 
   0  10   8      849.76      865.09     21.09 o 
   1  10   8       23.10       25.17      5.65 o 
   2  10   8      489.49      494.27     13.66 o 
   3  10   8       24.30       20.09      7.35 o 
   4  10   8      590.72      608.32     19.32 o 
  -3  11   8        0.80        9.68      8.06 o 
  -2  11   8        0.22       -5.62      7.41 o 
  -1  11   8       18.22       22.43      8.64 o 
   0  11   8        6.44       -6.14      6.70 o 
   1  11   8        7.67       16.23      6.39 o 
   2  11   8       18.65       18.24      5.84 o 
  -9   1   9      464.08      477.51     16.90 o 
  -8   1   9        0.74       -0.08      6.32 o 
  -7   1   9      879.15      892.30     33.72 o 
  -6   1   9       46.22       46.22      6.73 o 
  -5   1   9      600.48      610.66     16.77 o 
  -4   1   9       15.86       16.62      4.63 o 
  -3   1   9     1564.20     1510.04     28.27 o 
  -2   1   9       73.65       85.99      6.11 o 
  -1   1   9     1720.54     1796.80     24.33 o 
   0   1   9       54.33       63.63      4.12 o 
   1   1   9     2209.68     2209.11     29.15 o 
   2   1   9        1.95       -2.76      2.57 o 
   3   1   9     1254.05     1209.55     21.52 o 
   4   1   9       33.58       34.43      5.31 o 
   5   1   9      464.86      466.92     12.37 o 
   6   1   9        0.47       -0.25      4.41 o 
   7   1   9      643.01      622.28     16.01 o 
   8   1   9        1.13       -2.92      5.56 o 
  -9   2   9        0.23       -5.14      6.95 o 
  -8   2   9       12.76        1.48      6.63 o 
  -7   2   9        9.42        3.61      6.01 o 
  -6   2   9        5.20        2.49      5.28 o 
  -5   2   9       22.65       21.99      5.48 o 
  -4   2   9      562.53      570.21     14.89 o 
  -3   2   9      166.34      146.83      8.39 o 
  -2   2   9        0.23       -3.91      2.61 o 
  -1   2   9      104.05       94.24      4.44 o 
   0   2   9       88.26      112.05      5.38 o 
   1   2   9      251.02      242.18      6.62 o 
   2   2   9      355.96      353.33      7.93 o 
   3   2   9        0.90       -4.70      3.13 o 
   4   2   9        0.00       -5.19      3.46 o 
   5   2   9        0.04       -1.49      4.16 o 
   6   2   9        8.84       10.06      4.89 o 
   7   2   9       64.62       57.98     10.75 o 
   8   2   9        0.05       -2.30      6.65 o 
  -8   3   9       24.75       22.77      7.51 o 
  -7   3   9      800.10      728.21     46.95 o 
  -6   3   9        6.70       13.42      5.75 o 
  -5   3   9      870.29      840.40     19.82 o 
  -4   3   9      310.51      307.49     10.79 o 
  -3   3   9     2142.03     2198.90     38.50 o 
  -2   3   9       51.33       49.86      5.29 o 
  -1   3   9     2741.92     2732.61     35.28 o 
   0   3   9        8.94        3.74      2.92 o 
   1   3   9     4197.21     4291.49     53.05 o 
   2   3   9      411.26      405.54      8.11 o 
   3   3   9     1147.61     1117.40     20.39 o 
   4   3   9      212.51      202.53      8.18 o 
   5   3   9     1269.51     1275.31     27.93 o 
   6   3   9        2.13       -4.99      5.54 o 
   7   3   9     1612.42     1647.59     35.52 o 
   8   3   9       23.12       25.34      8.06 o 
  -8   4   9        0.14       -5.22      6.96 o 
  -7   4   9        2.85        5.35      6.74 o 
  -6   4   9        0.77       -4.52      5.55 o 
  -5   4   9       33.68       33.37      6.31 o 
  -4   4   9       31.86       31.06      5.83 o 
  -3   4   9       28.23       18.86      4.08 o 
  -2   4   9      231.58      244.76      7.68 o 
  -1   4   9        2.62       -0.56      3.13 o 
   0   4   9      201.56      211.09      6.28 o 
   1   4   9      144.71      138.68      7.42 o 
   2   4   9        2.20        5.45      3.58 o 
   3   4   9        1.18       -6.68      4.45 o 
   4   4   9       88.42      105.26     10.81 o 
   5   4   9        0.69       -1.21      5.39 o 
   6   4   9        3.58       -0.26      5.54 o 
   7   4   9        3.47        2.69      6.75 o 
   8   4   9       23.16       16.30      7.73 o 
  -8   5   9        7.86       11.63      7.15 o 
  -7   5   9      724.64      728.10     23.57 o 
  -6   5   9       41.45       25.06      6.47 o 
  -5   5   9      392.19      413.35     13.56 o 
  -4   5   9       35.67       38.64      4.92 o 
  -3   5   9     1634.84     1602.25     27.37 o 
  -2   5   9        1.31       -4.71      4.02 o 
  -1   5   9     2027.91     2009.07     45.16 o 
   0   5   9       57.00       49.19      5.75 o 
   1   5   9     1216.78     1208.24     20.90 o 
   2   5   9      108.89       95.42      6.74 o 
   3   5   9     1399.11     1464.29     30.52 o 
   4   5   9        5.99       14.61      5.82 o 
   5   5   9      562.84      567.42     17.25 o 
   6   5   9       14.92        5.56      7.66 o 
   7   5   9      399.37      404.63     15.96 o 
  -7   6   9       72.00       73.16      8.98 o 
  -6   6   9       54.07       67.20     12.00 o 
  -5   6   9        4.59        2.33      6.88 o 
  -4   6   9       16.81       13.45      5.36 o 
  -3   6   9        0.06       -6.16      4.11 o 
  -2   6   9      116.85      107.07     11.00 o 
  -1   6   9       19.29       12.89      4.83 o 
   0   6   9        1.18       -0.67      3.65 o 
   1   6   9       91.73       87.38     10.66 o 
   2   6   9       29.40       23.07      4.75 o 
   3   6   9      461.60      465.85     15.01 o 
   4   6   9        4.10        2.60      7.16 o 
   5   6   9       16.61       13.44      6.29 o 
   6   6   9       27.76       31.06      7.36 o 
   7   6   9       16.99        6.02      7.22 o 
  -7   7   9      229.18      268.77     24.63 o 
  -6   7   9       22.36       26.09      8.84 o 
  -5   7   9      499.28      517.38     22.31 o 
  -4   7   9       27.70       14.08      5.55 o 
  -3   7   9      373.86      399.97     14.27 o 
  -2   7   9        3.64        0.06      4.74 o 
  -1   7   9      500.13      512.66     16.02 o 
   0   7   9       21.05       15.24      4.43 o 
   1   7   9      633.15      637.64     16.38 o 
   2   7   9        4.56        0.01      4.28 o 
   3   7   9      285.88      299.05     12.48 o 
   4   7   9       13.46       17.35      6.42 o 
   5   7   9      644.66      618.73     19.07 o 
   6   7   9        5.58        6.56      6.87 o 
  -6   8   9        1.06        9.55      8.56 o 
  -5   8   9        0.16       -6.62      5.40 o 
  -4   8   9       94.05       78.69      7.76 o 
  -3   8   9       93.44       89.28     13.75 o 
  -2   8   9       13.20        3.84      5.23 o 
  -1   8   9       73.35       61.93      8.05 o 
   0   8   9        5.75       13.14      5.48 o 
   1   8   9       40.04       42.99      5.60 o 
   2   8   9      300.27      302.43     11.72 o 
   3   8   9       20.03        7.88      6.13 o 
   4   8   9       14.89        7.67      6.53 o 
   5   8   9       14.56       12.99      7.05 o 
  -5   9   9      495.78      542.52     18.79 o 
  -4   9   9       33.22       30.24      6.84 o 
  -3   9   9      616.57      623.41     19.48 o 
  -2   9   9        6.07        1.50      5.49 o 
  -1   9   9      972.39      959.59     22.44 o 
   0   9   9      165.09      174.98     10.33 o 
   1   9   9     1035.51     1101.39     21.53 o 
   2   9   9       78.13       83.88      8.30 o 
   3   9   9      531.65      539.06     17.56 o 
   4   9   9        0.26       -8.41      6.09 o 
  -4  10   9       16.17       11.60      8.07 o 
  -3  10   9        0.52       -2.00      7.11 o 
  -2  10   9        4.74        6.10      6.19 o 
  -1  10   9        2.33        2.77      5.83 o 
   0  10   9        0.49        6.35      6.02 o 
   1  10   9       42.64       53.42      6.57 o 
   2  10   9       16.17        7.52      6.86 o 
   3  10   9        1.17       -6.77      6.07 o 
  -1  11   9      520.91      549.48     36.05 o 
   0  11   9        0.07        1.14      7.76 o 
  -8   0  10      621.94      570.38     34.03 o 
  -7   0  10       11.28        3.38      8.97 o 
  -6   0  10      523.19      542.33     55.25 o 
  -5   0  10       48.15       54.02      9.68 o 
  -4   0  10      320.37      324.78     29.95 o 
  -3   0  10        0.01       -7.45      5.86 o 
  -2   0  10     2946.59     3030.70     71.31 o 
  -1   0  10      245.34      265.25      9.76 o 
   0   0  10     1127.68     1115.76     24.06 o 
   1   0  10       39.90       30.35      5.25 o 
   2   0  10     1419.83     1475.26     35.66 o 
   3   0  10       51.47       37.44      6.84 o 
   4   0  10      678.41      659.01     21.18 o 
   5   0  10      129.66       91.07      9.54 o 
   6   0  10      142.24      151.94     12.13 o 
   7   0  10       27.75       14.82      8.41 o 
   8   0  10      369.19      370.76     27.39 o 
  -8   1  10       11.58       -0.37      6.88 o 
  -7   1  10        0.24       -2.76      5.97 o 
  -6   1  10        0.00       -5.88      5.50 o 
  -5   1  10      491.05      447.83     16.78 o 
  -4   1  10       19.77       19.62      5.23 o 
  -3   1  10      160.89      152.72     10.96 o 
  -2   1  10      119.46      127.01      6.07 o 
  -1   1  10       29.42       19.87      3.19 o 
   0   1  10       11.21        3.05      3.03 o 
   1   1  10      278.56      284.71      7.28 o 
   2   1  10       14.03       12.04      4.08 o 
   3   1  10        3.09        0.85      3.76 o 
   4   1  10       22.06       18.17      4.59 o 
   5   1  10      105.12      109.81      7.26 o 
   6   1  10        0.78       -6.95      4.63 o 
   7   1  10        0.85       -0.06      5.38 o 
  -8   2  10      468.05      492.39     25.36 o 
  -7   2  10       22.17        6.91      6.60 o 
  -6   2  10     1061.32     1083.23     24.60 o 
  -5   2  10        1.60        1.42      5.58 o 
  -4   2  10      470.56      466.18     13.68 o 
  -3   2  10        3.20       -1.89      4.27 o 
  -2   2  10     1514.37     1543.36     24.76 o 
  -1   2  10      204.71      215.76      6.48 o 
   0   2  10     2920.43     2987.84     38.56 o 
   1   2  10       17.33       18.08      3.63 o 
   2   2  10      666.68      643.82     14.02 o 
   3   2  10       28.50       26.78      4.56 o 
   4   2  10      739.19      712.32     15.92 o 
   5   2  10       62.90       58.49      6.96 o 
   6   2  10      998.19      959.13     23.85 o 
   7   2  10        0.65       -5.09      6.42 o 
  -8   3  10       16.07       11.20      7.45 o 
  -7   3  10        3.40       -3.31      6.40 o 
  -6   3  10        4.40        1.48      5.78 o 
  -5   3  10        0.12       -3.88      5.07 o 
  -4   3  10        7.89        5.60      4.85 o 
  -3   3  10        7.45        4.12      4.60 o 
  -2   3  10        0.50       -1.43      3.45 o 
  -1   3  10       97.04       99.39      5.72 o 
   0   3  10       75.11       77.64      4.74 o 
   1   3  10      495.01      498.92     10.18 o 
   2   3  10        1.44       -4.81      3.21 o 
   3   3  10        6.64       12.39      5.25 o 
   4   3  10       24.98       23.77      5.90 o 
   5   3  10       27.70       35.11      6.76 o 
   6   3  10        2.43        5.01      6.37 o 
   7   3  10        1.52        3.19      6.59 o 
  -8   4  10      375.48      355.03     29.61 o 
  -7   4  10       70.25       64.69      8.29 o 
  -6   4  10      894.70      877.00     38.95 o 
  -5   4  10        7.11       12.33      5.84 o 
  -4   4  10      460.99      470.12     14.09 o 
  -3   4  10        0.02       -6.67      4.44 o 
  -2   4  10     1541.72     1535.99     41.94 o 
  -1   4  10        3.17        1.55      3.44 o 
   0   4  10     1545.09     1635.66     26.28 o 
   1   4  10        4.97       -1.75      3.76 o 
   2   4  10     2734.13     2803.72     45.35 o 
   3   4  10       69.98       68.75      9.40 o 
   4   4  10      781.22      746.96     19.75 o 
   5   4  10       17.78        8.10      6.44 o 
   6   4  10      663.82      656.53     19.60 o 
   7   4  10       17.55       13.18      7.53 o 
  -7   5  10        1.22       -7.86      6.10 o 
  -6   5  10       66.00       70.46      8.32 o 
  -5   5  10       20.29       25.57      6.30 o 
  -4   5  10        0.04       -7.11      4.74 o 
  -3   5  10       47.33       57.33      6.26 o 
  -2   5  10       48.75       55.23      6.30 o 
  -1   5  10       26.62       35.85      7.18 o 
   0   5  10       29.09       22.33      4.60 o 
   1   5  10      291.02      278.78     10.85 o 
   2   5  10        3.14       -1.18      4.35 o 
   3   5  10       17.94       18.71      5.95 o 
   4   5  10      115.58      112.49      9.04 o 
   5   5  10        9.39        4.43      6.26 o 
   6   5  10        0.60       -6.21      6.10 o 
  -7   6  10        6.13       -2.56      8.33 o 
  -6   6  10      197.93      236.61     24.84 o 
  -5   6  10        1.80       -9.02      6.63 o 
  -4   6  10      507.80      515.39     18.50 o 
  -3   6  10       37.48       45.84      6.46 o 
  -2   6  10     1119.52     1127.09     26.59 o 
  -1   6  10        0.47        1.40      4.73 o 
   0   6  10      760.01      742.56     21.58 o 
   1   6  10        6.51       -1.23      4.48 o 
   2   6  10      428.75      431.53     12.93 o 
   3   6  10        7.02        2.77      5.65 o 
   4   6  10      445.92      448.88     15.82 o 
   5   6  10       21.85       12.97      7.02 o 
   6   6  10      285.79      264.93     13.98 o 
  -6   7  10        0.46       -2.52      8.11 o 
  -5   7  10       76.33       76.24     12.06 o 
  -4   7  10       14.69       10.75      5.64 o 
  -3   7  10        5.26       -3.49      7.69 o 
  -2   7  10       54.71       47.61      8.47 o 
  -1   7  10      113.22       94.22      7.93 o 
   0   7  10        8.62        1.77      6.50 o 
   1   7  10      291.26      290.90     10.66 o 
   2   7  10       10.41        4.18      5.26 o 
   3   7  10       18.57       25.38      6.63 o 
   4   7  10       42.57       42.16      7.97 o 
   5   7  10      147.62      165.01     11.59 o 
  -5   8  10        0.01       -5.15      7.78 o 
  -4   8  10      359.14      358.79     14.58 o 
  -3   8  10        1.03       -7.46      4.97 o 
  -2   8  10      325.83      334.57     14.03 o 
  -1   8  10        0.31       -3.12      5.05 o 
   0   8  10      942.40      941.92     21.97 o 
   1   8  10       43.98       36.42      6.74 o 
   2   8  10      314.43      303.61     12.22 o 
   3   8  10       63.80       70.73      8.55 o 
   4   8  10      297.26      324.15     14.12 o 
  -4   9  10       11.25        7.61      6.24 o 
  -3   9  10       15.33        4.93      5.69 o 
  -2   9  10        6.05       -1.02      5.98 o 
  -1   9  10        2.55       -1.71      5.58 o 
   0   9  10        0.01        5.86      5.89 o 
   1   9  10       95.33      105.55     10.92 o 
   2   9  10        0.13       -2.84      5.54 o 
   3   9  10        0.22       -2.17      6.25 o 
  -2  10  10      354.10      342.93     13.54 o 
  -1  10  10        0.07       -1.26      6.01 o 
   0  10  10      461.67      480.60     22.60 o 
   1  10  10        9.37        9.28      6.71 o 
  -8   1  11        7.75        2.18      7.13 o 
  -7   1  11      603.51      609.86     28.60 o 
  -6   1  11        3.24       -3.48      5.68 o 
  -5   1  11      707.10      726.25     18.86 o 
  -4   1  11       37.67       44.68      6.23 o 
  -3   1  11      314.57      315.26     13.88 o 
  -2   1  11       14.26        6.13      4.58 o 
  -1   1  11     1979.10     2066.34     30.18 o 
   0   1  11       20.24       18.30      3.66 o 
   1   1  11      721.65      735.68     13.23 o 
   2   1  11        0.03       -4.12      3.67 o 
   3   1  11      541.09      579.45     14.13 o 
   4   1  11        1.33       -4.48      4.23 o 
   5   1  11      531.00      535.17     14.44 o 
   6   1  11       26.98       15.21      5.67 o 
   7   1  11      231.82      251.55     11.63 o 
  -7   2  11        0.20       -3.21      6.83 o 
  -6   2  11       25.47       23.75      6.80 o 
  -5   2  11       62.68       65.42      7.67 o 
  -4   2  11       35.85       45.49      8.38 o 
  -3   2  11       57.45       68.07      6.87 o 
  -2   2  11       47.04       48.88      4.92 o 
  -1   2  11       72.67       80.27      6.88 o 
   0   2  11       73.04       77.84      5.57 o 
   1   2  11       21.26       21.98      3.97 o 
   2   2  11       35.69       40.47      5.91 o 
   3   2  11       62.78       63.39      6.07 o 
   4   2  11       13.67        7.81      4.70 o 
   5   2  11       29.22       31.99      7.32 o 
   6   2  11        0.34       -6.51      5.91 o 
   7   2  11        0.84       -2.26      7.00 o 
  -7   3  11      391.03      400.70     17.12 o 
  -6   3  11       57.55       46.58      7.58 o 
  -5   3  11      497.12      468.36     16.15 o 
  -4   3  11       37.73       25.84      6.07 o 
  -3   3  11      732.72      678.25     17.12 o 
  -2   3  11      178.31      165.31     15.48 o 
  -1   3  11     2001.82     1999.89     31.21 o 
   0   3  11       10.17       -3.04      3.38 o 
   1   3  11     1653.30     1687.03     24.38 o 
   2   3  11       98.55      109.83      8.13 o 
   3   3  11      789.76      801.30     27.90 o 
   4   3  11       62.79       70.52      7.81 o 
   5   3  11      770.89      743.02     23.03 o 
   6   3  11        7.67       -3.43      7.24 o 
  -7   4  11        0.02       -5.47      6.46 o 
  -6   4  11        0.10       -0.54      6.16 o 
  -5   4  11        0.43       -8.05      5.37 o 
  -4   4  11        6.67        3.74      5.53 o 
  -3   4  11        3.16       -3.77      4.90 o 
  -2   4  11       85.58       83.25      5.88 o 
  -1   4  11        7.87        1.36      4.77 o 
   0   4  11       34.95       33.72      4.90 o 
   1   4  11       36.77       30.17      5.03 o 
   2   4  11      162.48      170.93     19.56 o 
   3   4  11        0.90       -6.57      5.34 o 
   4   4  11       34.08       27.29      6.74 o 
   5   4  11       10.81        5.47      6.60 o 
   6   4  11       13.58       17.67      7.47 o 
  -6   5  11        8.51        9.83      6.70 o 
  -5   5  11      407.46      377.76     16.53 o 
  -4   5  11       27.51       12.38      7.46 o 
  -3   5  11      436.92      454.83     17.02 o 
  -2   5  11        6.97        7.98      6.67 o 
  -1   5  11      807.69      772.19     18.38 o 
   0   5  11       15.37       13.05      5.32 o 
   1   5  11     1371.98     1424.06     24.55 o 
   2   5  11        7.17        3.17      5.68 o 
   3   5  11      571.28      554.90     17.04 o 
   4   5  11        0.15       -6.69      5.60 o 
   5   5  11      421.68      447.22     22.39 o 
   6   5  11       11.80        5.16      7.49 o 
  -6   6  11       17.26       12.25      8.75 o 
  -5   6  11        8.02       10.44      8.19 o 
  -4   6  11        7.11        1.34      7.61 o 
  -3   6  11       78.51       76.05      7.64 o 
  -2   6  11       12.42        8.43      7.04 o 
  -1   6  11       13.53       20.39      6.96 o 
   0   6  11       64.21       66.02      7.12 o 
   1   6  11       11.94        8.98      4.83 o 
   2   6  11       55.36       45.74      7.06 o 
   3   6  11        1.38        0.74      5.85 o 
   4   6  11       32.25       26.53      7.19 o 
   5   6  11        2.46        0.19      6.52 o 
  -5   7  11      582.69      597.16     26.27 o 
  -4   7  11        2.42       -7.43      7.45 o 
  -3   7  11      262.55      292.79     14.05 o 
  -2   7  11        2.00       -4.40      5.25 o 
  -1   7  11      518.74      504.28     21.76 o 
   0   7  11       61.68       57.18      8.34 o 
   1   7  11      214.09      216.45     14.93 o 
   2   7  11        1.99       -0.71      5.85 o 
   3   7  11      148.45      171.14     11.38 o 
   4   7  11       43.56       30.45      7.80 o 
  -4   8  11        7.16        8.10      8.36 o 
  -3   8  11        1.65       -8.02      5.35 o 
  -2   8  11        5.84       -0.04      5.45 o 
  -1   8  11       49.77       49.45      8.33 o 
   0   8  11       14.25        9.45      7.70 o 
   1   8  11       81.79       78.07      8.19 o 
   2   8  11        8.49        6.36      6.52 o 
   3   8  11       56.70       59.19      8.70 o 
  -2   9  11       22.86       10.91      6.57 o 
  -1   9  11      321.18      333.92     14.73 o 
   0   9  11       19.65       16.04      8.33 o 
   1   9  11      651.54      667.00     26.94 o 
   2   9  11        6.15        4.48      7.00 o 
  -7   0  12       26.45       19.37     10.51 o 
  -6   0  12      591.80      520.99     72.51 o 
  -5   0  12        3.20        1.98      9.20 o 
  -4   0  12      125.70      142.26     13.16 o 
  -3   0  12      181.03      196.22     38.62 o 
  -2   0  12      410.81      438.69     29.66 o 
  -1   0  12       49.46       55.75      9.04 o 
   0   0  12     1174.90     1177.03     26.56 o 
   1   0  12       26.48       12.15      6.27 o 
   2   0  12      550.37      552.62     27.80 o 
   3   0  12        0.28       -5.39      6.05 o 
   4   0  12      328.53      307.05     15.20 o 
   5   0  12        0.31        1.78      7.71 o 
   6   0  12      318.66      280.96     16.21 o 
  -7   1  12        5.52       12.57      8.38 o 
  -6   1  12       17.13       22.46      7.02 o 
  -5   1  12        0.14       -1.82      5.61 o 
  -4   1  12        0.26       -2.04      5.32 o 
  -3   1  12       90.26       90.57      9.07 o 
  -2   1  12        7.50        8.21      5.22 o 
  -1   1  12      209.93      229.90     11.41 o 
   0   1  12        7.46        5.85      3.85 o 
   1   1  12       49.61       52.25      5.15 o 
   2   1  12        7.50        5.04      4.45 o 
   3   1  12      175.68      169.31      8.62 o 
   4   1  12       11.66       -2.03      4.94 o 
   5   1  12       10.54        9.70      5.76 o 
   6   1  12        3.36       -8.74      6.47 o 
  -7   2  12       42.84       53.83      8.60 o 
  -6   2  12      364.37      377.97     39.83 o 
  -5   2  12       40.38       43.25      7.21 o 
  -4   2  12      824.23      818.27     24.43 o 
  -3   2  12        5.63        5.39      5.35 o 
  -2   2  12      807.47      803.63     19.20 o 
  -1   2  12       18.91       22.57      4.67 o 
   0   2  12     1323.43     1397.60     21.38 o 
   1   2  12        1.12       -5.84      3.89 o 
   2   2  12      411.08      428.60     12.23 o 
   3   2  12        4.66        2.53      4.73 o 
   4   2  12      527.54      550.32     17.07 o 
   5   2  12       51.17       23.05      7.45 o 
   6   2  12      363.80      356.63     15.06 o 
  -6   3  12        0.09       -6.34      6.29 o 
  -5   3  12        3.77       -2.44      6.07 o 
  -4   3  12        0.18        1.39      5.72 o 
  -3   3  12       16.84       16.21      5.55 o 
  -2   3  12       31.36       28.11      6.07 o 
  -1   3  12        7.72        5.58      4.25 o 
   0   3  12      264.78      286.82      9.24 o 
   1   3  12       12.29       16.38      5.10 o 
   2   3  12        2.95       -5.37      5.31 o 
   3   3  12        0.91       -3.83      5.36 o 
   4   3  12       26.82       24.67     14.34 o 
   5   3  12        0.07       -4.17      6.44 o 
   6   3  12        2.02        3.03      7.23 o 
  -6   4  12      217.48      188.91     18.34 o 
  -5   4  12       10.78       10.57      6.46 o 
  -4   4  12      697.39      728.90     29.51 o 
  -3   4  12       31.49       31.69      6.39 o 
  -2   4  12      467.22      457.83     13.76 o 
  -1   4  12      113.56      118.45      8.23 o 
   0   4  12      790.28      799.48     18.86 o 
   1   4  12        8.88        5.32      5.06 o 
   2   4  12     1062.19     1111.51     28.79 o 
   3   4  12        1.42       -6.62      5.64 o 
   4   4  12      640.43      689.26     20.20 o 
   5   4  12       18.32       11.93      7.46 o 
  -6   5  12        0.36       -3.31      8.27 o 
  -5   5  12        0.16       -2.78      7.87 o 
  -4   5  12        3.57        5.67      7.41 o 
  -3   5  12       23.23       24.81      7.98 o 
  -2   5  12        7.86        6.78      5.29 o 
  -1   5  12       17.32       25.15      6.13 o 
   0   5  12        0.02       -5.82      5.43 o 
   1   5  12        9.73        8.05      5.37 o 
   2   5  12        7.04        0.47      8.48 o 
   3   5  12       34.81       43.43      7.54 o 
   4   5  12       16.73       11.13      6.89 o 
   5   5  12       53.37       48.57      8.76 o 
  -5   6  12        7.00       -6.69      8.26 o 
  -4   6  12      159.87      172.60     13.53 o 
  -3   6  12        4.54      -10.24      6.82 o 
  -2   6  12      292.32      312.87     12.04 o 
  -1   6  12      101.36       98.97      8.46 o 
   0   6  12      743.27      749.66     18.83 o 
   1   6  12        0.74       -7.71      5.88 o 
   2   6  12      190.24      237.97     15.86 o 
   3   6  12        1.57       -3.22      6.39 o 
   4   6  12      138.60      139.50     11.20 o 
  -4   7  12        6.63        4.39      8.28 o 
  -3   7  12        0.39       -6.32      7.57 o 
  -2   7  12       10.39       -0.89      7.53 o 
  -1   7  12       11.81       15.86      6.52 o 
   0   7  12       22.33       16.27      6.43 o 
   1   7  12        0.06       -4.76      6.39 o 
   2   7  12        0.84       -0.32      5.94 o 
   3   7  12        3.99        3.63      6.66 o 
  -2   8  12      270.80      267.03     15.69 o 
  -1   8  12        6.74       -1.39      8.12 o 
   0   8  12      193.23      172.14     11.89 o 
   1   8  12        0.33       -0.25      6.97 o 
   2   8  12      613.99      689.56     35.45 o 
  -6   1  13        9.18       11.15      7.35 o 
  -5   1  13      379.41      372.14     27.82 o 
  -4   1  13        0.00       -4.90      5.63 o 
  -3   1  13      546.91      557.24     25.35 o 
  -2   1  13      281.86      273.34     11.22 o 
  -1   1  13      461.39      458.29     13.96 o 
   0   1  13       73.54       79.99      8.66 o 
   1   1  13      535.32      575.32     17.84 o 
   2   1  13        0.10       -6.85      4.57 o 
   3   1  13      365.24      397.48     12.57 o 
   4   1  13       33.16       22.33      6.01 o 
   5   1  13      292.65      281.48     13.69 o 
  -6   2  13       14.97       16.08      7.32 o 
  -5   2  13        0.13       -1.44      6.23 o 
  -4   2  13        0.90       -2.53      5.90 o 
  -3   2  13        3.37        0.67      5.71 o 
  -2   2  13       42.49       42.48      6.92 o 
  -1   2  13       14.89       13.72      5.71 o 
   0   2  13       50.39       55.60      5.95 o 
   1   2  13        1.14       -1.55      4.66 o 
   2   2  13        0.16       -1.05      4.64 o 
   3   2  13       12.57       19.19      6.75 o 
   4   2  13        4.21        2.24      6.39 o 
   5   2  13        0.11       -4.26      6.71 o 
  -5   3  13      285.66      133.00     17.54 o 
  -4   3  13       11.56        4.79      6.12 o 
  -3   3  13      553.74      551.72     16.32 o 
  -2   3  13        8.78        3.44      5.55 o 
  -1   3  13      539.76      531.96     21.13 o 
   0   3  13       28.64       28.53      6.09 o 
   1   3  13      686.86      717.34     19.28 o 
   2   3  13        5.62       -5.30      5.52 o 
   3   3  13      524.53      512.40     16.83 o 
   4   3  13        0.32       -3.11      6.42 o 
  -5   4  13        4.17       -2.91      6.56 o 
  -4   4  13        3.49        6.42      7.93 o 
  -3   4  13       12.23        7.61      7.80 o 
  -2   4  13       18.77       21.78      8.23 o 
  -1   4  13        6.58        8.20      5.56 o 
   0   4  13        0.00       -6.48      5.09 o 
   1   4  13       32.97       33.91     12.69 o 
   2   4  13       31.15       23.10      6.81 o 
   3   4  13       35.44       32.40      7.73 o 
   4   4  13        0.06        2.26      6.69 o 
  -4   5  13       10.71        6.54      8.11 o 
  -3   5  13      349.28      376.73     50.63 o 
  -2   5  13       28.84       21.54      8.11 o 
  -1   5  13      199.17      183.65     12.14 o 
   0   5  13        1.19       -1.88      6.04 o 
   1   5  13      466.03      522.73     32.53 o 
   2   5  13        1.07        2.77      6.34 o 
   3   5  13      401.75      419.75     15.83 o 
  -3   6  13        0.61       -9.68      7.40 o 
  -2   6  13       10.77       11.28      6.07 o 
  -1   6  13       17.32       17.50      6.41 o 
   0   6  13        0.03       -2.22      5.73 o 
   1   6  13        0.39       -0.34     12.37 o 
   2   6  13       12.30        3.65      6.46 o 
  -2   7  13       35.83       37.50      7.63 o 
  -1   7  13      428.07      452.53     18.26 o 
   0   7  13        0.04       -2.95      6.08 o 
   1   7  13      192.39      204.19     14.83 o 
  -5   0  14        1.72        3.63      9.73 o 
  -4   0  14      453.83      307.04     30.29 o 
  -3   0  14      125.85      128.29     22.71 o 
  -2   0  14      242.44      222.38     26.56 o 
  -1   0  14       62.21       65.00     12.22 o 
   0   0  14       39.30       45.68     12.37 o 
   1   0  14        3.60        6.59      7.13 o 
   2   0  14      649.90      685.23     23.61 o 
   3   0  14       57.10       58.24     10.32 o 
   4   0  14      237.12      256.66     45.63 o 
  -5   1  14        0.18        8.44      6.89 o 
  -4   1  14       12.81       11.48      7.00 o 
  -3   1  14        1.35       12.80      6.38 o 
  -2   1  14       59.60       69.27      7.91 o 
  -1   1  14       25.19       25.83      6.45 o 
   0   1  14       46.85       55.51     12.53 o 
   1   1  14        0.14        0.16      5.06 o 
   2   1  14        4.61        1.85      5.28 o 
   3   1  14        7.22       -0.20      5.42 o 
   4   1  14        6.68       -0.06      7.09 o 
  -4   2  14      316.57      326.29     35.51 o 
  -3   2  14        6.53        3.01      5.99 o 
  -2   2  14      598.51      596.17     18.40 o 
  -1   2  14       36.51       35.58      7.09 o 
   0   2  14      468.42      484.04     20.34 o 
   1   2  14       52.61       44.66      9.31 o 
   2   2  14      327.69      379.60     24.74 o 
   3   2  14        0.83       -5.39      6.39 o 
  -4   3  14        8.01        1.83      6.50 o 
  -3   3  14        8.56        0.91      6.21 o 
  -2   3  14        0.07       10.61      8.00 o 
  -1   3  14       15.79       15.75      7.88 o 
   0   3  14       12.82       13.81      6.87 o 
   1   3  14        0.59        2.87      7.39 o 
   2   3  14       17.88       15.74      6.84 o 
   3   3  14       13.89       15.66      7.18 o 
  -3   4  14        1.29       -7.80      7.54 o 
  -2   4  14      211.62      196.45     15.66 o 
  -1   4  14        0.01       -3.06      7.23 o 
   0   4  14      280.95      301.76     13.89 o 
   1   4  14       26.30       33.07      9.36 o 
   2   4  14      330.91      361.38     17.54 o 
  -2   5  14        5.58        4.36      7.56 o 
  -1   5  14        0.00       -3.03      6.00 o 
   0   5  14        1.90       -9.29      6.19 o 
   1   5  14       23.44       11.03     10.94 o 
  -3   1  15      470.29      463.71     34.10 o 
  -2   1  15        9.73        6.77      6.79 o 
  -1   1  15       89.64      100.64      9.11 o 
   0   1  15       31.17       27.23      9.16 o 
   1   1  15      251.36      274.43     13.05 o 
  -2   2  15        9.32       13.00      6.75 o 
  -1   2  15       19.90       16.84      7.07 o 
   0   2  15        1.66       -1.27     11.41 o 
   1   2  15        0.41       -3.24      7.81 o 
  -1   3  15      379.73      368.82     19.29 o 
   0   3  15        3.56       13.00     12.37 o 
                                                 
